# Supplementary material for: Crystal structure of (1,3-di-tert-butyl-η5-cyclo­penta­dien­yl)tri­methyl­hafnium(IV)
Source: Acta Crystallogr E Crystallogr Commun. 2015 Apr 2;71(Pt 5):m100–1. doi: 10.1107/S205698901500585X (PMC4420044; doi:10.1107/S205698901500585X)
Supplement: Supplementary file 1 [file e-71-0m100-sup1.cif]

##############################################################################
#                                                                            #
# This CIF contains the data in a paper accepted for publication in          #
# Acta Crystallographica Section E. It conforms to the requirements of       #
# Notes for Authors for Acta Crystallographica Section E, and has been       #
# peer reviewed under the auspices of the IUCr Commission on Journals.       #
#                                                                            #
# Full details of the Crystallographic Information File format               #
# are given in the paper "The Crystallographic Information File (CIF):       #
# a New Standard Archive File for Crystallography" by S. R. Hall, F. H.      #
# Allen and I. D. Brown [Acta Cryst. (1991), A47, 655-685].                  #
#                                                                            #
# The current version of the core CIF dictionary is obtainable from          #
# ftp://ftp.iucr.org/pub/cif_core.dic.                                       #
#                                                                            #
# Software is freely available for graphical display of the structure(s)     #
# in this CIF. For information consult the CIF software page                 #
# http://www.iucr.org/resources/cif/software.                                #
#                                                                            #
# This file may be used for bona fide research purposes within the           #
# scientific community so long as proper attribution is given to the journal # 
# article from which it was obtained.                                        #
#                                                                            #
##############################################################################
data_I
_audit_creation_method     'WinGX routine CIF_UPDATE'
_audit_conform_dict_name     cif_core.dic
_audit_conform_dict_version     2.4.3
_journal_data_validation_number     ?
_journal_date_recd_electronic     2015-03-17
_journal_date_accepted     2015-03-23
_journal_name_full     'Acta Crystallographica, Section E'
_journal_year     2015
_journal_volume     71
_journal_issue      5
_journal_page_first     m100
_journal_page_last     m101
_journal_paper_category     HM
_journal_paper_doi     10.1107/S205698901500585X
_journal_coeditor_code     WM5139
_publ_contact_author_name     'P\'erez-Redondo, Adri\'an'
_publ_contact_author_address
;
Departamento de Qu\'imica Org\'anica y Qu\'imica Inorg\'anica
Universidad de Alcal\'a
Campus Universitario
ES 28871 Alcal\'a de Henares (Madrid)
Spain
;
_publ_contact_author_email     'adrian.perez@uah.es'
_publ_contact_author_fax     ' +34 91 885 4683'
_publ_contact_author_phone     ' +34 91 885 4820'
_publ_section_title
;
Crystal structure of
(1,3-di-<i>tert</i>-butyl-\h^5^-cyclopentadienyl)trimethylhafnium(IV)
;
_publ_section_title_footnote     .
loop_
    _publ_author_name
    _publ_author_footnote
    _publ_author_address
    'P\'erez-Redondo, Adri\'an' .
;
Departamento de Qu\'imica Org\'anica y Qu\'imica Inorg\'anica
Universidad de Alcal\'a
Campus Universitario
ES 28871 Alcal\'a de Henares (Madrid)
Spain
;
    'Varela-Izquierdo, V\'ictor' .
;
Departamento de Qu\'imica Org\'anica y Qu\'imica Inorg\'anica
Universidad de Alcal\'a
Campus Universitario
ES 28871 Alcal\'a de Henares (Madrid)
Spain
;
    'Y\'elamos, Carlos' .
;
Departamento de Qu\'imica Org\'anica y Qu\'imica Inorg\'anica
Universidad de Alcal\'a
Campus Universitario
ES 28871 Alcal\'a de Henares (Madrid)
Spain
;
_database_code_depnum_ccdc_archive     'CCDC 1055619'
_chemical_name_systematic
;
(1,3-Di-<i>tert</i>-butyl-\h^5^-cyclopentadienyl)trimethylhafnium(IV)
;
_chemical_formula_moiety     'C16 H30 Hf'
_chemical_formula_sum     'C16 H30 Hf'
_chemical_formula_iupac     '[Hf (C H3)3 (C13 H21)]'
_chemical_formula_weight     400.89
_space_group_crystal_system     monoclinic
_space_group_name_H-M_alt     'P 21/n'
_space_group_name_Hall     '-P 2yn'
loop_
    _space_group_symop_operation_xyz
    'x, y, z'
    '-x+1/2, y+1/2, -z+1/2'
    '-x, -y, -z'
    'x-1/2, -y-1/2, z-1/2'
_cell_length_a     13.238(3)
_cell_length_b     9.613(2)
_cell_length_c     14.486(3)
_cell_angle_alpha     90
_cell_angle_beta     109.63(2)
_cell_angle_gamma     90
_cell_volume     1736.3(7)
_cell_formula_units_Z     4
_cell_measurement_reflns_used     117
_cell_measurement_theta_min     3
_cell_measurement_theta_max     21
_cell_measurement_temperature     200(2)
_exptl_crystal_description     prism
_exptl_crystal_colour     colourless
_exptl_crystal_size_max     0.42
_exptl_crystal_size_mid     0.14
_exptl_crystal_size_min     0.11
_exptl_crystal_density_diffrn     1.534
_exptl_crystal_density_method     'not measured'
_exptl_crystal_F_000     792
_exptl_absorpt_coefficient_mu     5.99
_exptl_absorpt_correction_type     multi-scan
_exptl_absorpt_process_details
;
(Blessing, 1995)
;
_exptl_absorpt_correction_T_min     0.297
_exptl_absorpt_correction_T_max     0.531
_diffrn_ambient_temperature     200(2)
_diffrn_radiation_type     MoK\a
_diffrn_radiation_wavelength     0.71073
_diffrn_radiation_monochromator     'horizonally mounted graphite crystal'
_diffrn_measurement_device_type     'Nonius KappaCCD'
_diffrn_measurement_method     CCD
_diffrn_detector_area_resol_mean     9
_diffrn_reflns_number     29484
_diffrn_reflns_av_R_equivalents     0.1001
_diffrn_reflns_theta_min     3.268
_diffrn_reflns_theta_max     25.232
_diffrn_reflns_theta_full     25
_diffrn_measured_fraction_theta_max     0.998
_diffrn_measured_fraction_theta_full     0.998
_diffrn_reflns_limit_h_min     -15
_diffrn_reflns_limit_h_max     15
_diffrn_reflns_limit_k_min     -11
_diffrn_reflns_limit_k_max     10
_diffrn_reflns_limit_l_min     -17
_diffrn_reflns_limit_l_max     16
_diffrn_reflns_reduction_process
;
        Scaled and merged with Sortav
        R.H. Blessing, (1987) Cryst. Rev. 1, 3-58
        R.H. Blessing, (1989) J. Appl. Cryst. 22, 396-397
;
_diffrn_standards_number     0
_diffrn_standards_interval_count     .
_diffrn_standards_interval_time     .
_diffrn_standards_decay_%     ?
_reflns_number_total     3136
_reflns_number_gt     2471
_reflns_threshold_expression     'I > 2\s(I)'
_refine_ls_structure_factor_coef     Fsqd
_refine_ls_matrix_type     full
_refine_ls_R_factor_all     0.0474
_refine_ls_R_factor_gt     0.0317
_refine_ls_wR_factor_ref     0.073
_refine_ls_goodness_of_fit_ref     1.121
_refine_ls_restrained_S_all     1.121
_refine_ls_number_reflns     3136
_refine_ls_number_parameters     164
_refine_ls_number_restraints     0
_refine_ls_number_constraints     0
_refine_ls_hydrogen_treatment     constr
_refine_ls_weighting_scheme     calc
_refine_ls_weighting_details
              'w=1/[\s^2^(Fo^2^)+(0.0270P)^2^+1.4700P] where P=(Fo^2^+2Fc^2^)/3'
_atom_sites_solution_hydrogens     geom
_atom_sites_solution_primary     direct
_atom_sites_solution_secondary     direct
_refine_ls_shift/su_max     0
_refine_ls_shift/su_mean     0
_refine_diff_density_max     1.415
_refine_diff_density_min     -1.348
_refine_ls_extinction_method
;
SHELXL-2014/7 (Sheldrick, 2015)
;
_refine_ls_extinction_coef     0.0113(4)
loop_
    _atom_type_symbol
    _atom_type_description
    _atom_type_scat_dispersion_real
    _atom_type_scat_dispersion_imag
    _atom_type_scat_source
    C C 0.0033 0.0016 'International Tables Vol C Tables 4.2.6.8 and 6.1.1.4'
    H H 0 0 'International Tables Vol C Tables 4.2.6.8 and 6.1.1.4'
    Hf Hf -0.583 6.1852 'International Tables Vol C Tables 4.2.6.8 and 6.1.1.4'
    Si Si 0.0817 0.0704 'International Tables Vol C Tables 4.2.6.8 and 6.1.1.4'
_computing_data_collection
;
COLLECT (Nonius, 1998)
;
_computing_cell_refinement
;
DIRAX (Duisenberg <i>et al.</i>, 2000)
;
_computing_data_reduction
;
EvalCCD (Duisenberg <i>et al.</i>, 2003)
;
_computing_structure_solution
;
SHELXS97 (Sheldrick, 2008)
;
_computing_structure_refinement
;
SHELXL2014/7 (Sheldrick, 2015)
;
_computing_molecular_graphics
;
ORTEP-3 for Windows (Farrugia, 2012)
;
_computing_publication_material
;
WinGX (Farrugia, 2012) and publCIF (Westrip, 2010)
;
loop_
    _atom_site_type_symbol
    _atom_site_label
    _atom_site_fract_x
    _atom_site_fract_y
    _atom_site_fract_z
    _atom_site_U_iso_or_equiv
    _atom_site_adp_type
    _atom_site_calc_flag
    _atom_site_occupancy
    _atom_site_disorder_assembly
    _atom_site_disorder_group
    C C1 0.0972(5) -0.0651(7) 0.2994(4) 0.0639(18) Uani d 1 . .
    H H1A 0.0395 -0.1199 0.3098 0.096 Uiso calc 1 . .
    H H1B 0.1367 -0.1231 0.2675 0.096 Uiso calc 1 . .
    H H1C 0.0664 0.015 0.2576 0.096 Uiso calc 1 . .
    C C2 0.3457(5) 0.0906(7) 0.4060(5) 0.0643(18) Uani d 1 . .
    H H2A 0.4003 0.0178 0.4168 0.096 Uiso calc 1 . .
    H H2B 0.376 0.1704 0.4483 0.096 Uiso calc 1 . .
    H H2C 0.3221 0.1199 0.3372 0.096 Uiso calc 1 . .
    C C3 0.1226(5) 0.2003(6) 0.4579(5) 0.069(2) Uani d 1 . .
    H H3A 0.0907 0.2447 0.3937 0.103 Uiso calc 1 . .
    H H3B 0.1737 0.2644 0.5024 0.103 Uiso calc 1 . .
    H H3C 0.066 0.177 0.4848 0.103 Uiso calc 1 . .
    C C11 0.2768(4) -0.0503(5) 0.6213(4) 0.0337(11) Uani d 1 . .
    C C12 0.3349(4) -0.1313(5) 0.5761(3) 0.0338(11) Uani d 1 . .
    H H12 0.4093 -0.1215 0.5863 0.041 Uiso calc 1 . .
    C C13 0.2663(4) -0.2296(5) 0.5131(3) 0.0326(11) Uani d 1 . .
    C C14 0.1638(4) -0.2058(5) 0.5167(4) 0.0347(11) Uani d 1 . .
    H H14 0.1007 -0.2555 0.4809 0.042 Uiso calc 1 . .
    C C15 0.1698(4) -0.0956(5) 0.5824(4) 0.0361(12) Uani d 1 . .
    H H15 0.1111 -0.058 0.5979 0.043 Uiso calc 1 . .
    C C16 0.3228(4) 0.0569(6) 0.7029(4) 0.0464(14) Uani d 1 . .
    C C17 0.2339(6) 0.1215(8) 0.7320(5) 0.085(2) Uani d 1 . .
    H H17A 0.1948 0.0483 0.753 0.127 Uiso calc 1 . .
    H H17B 0.1845 0.1712 0.6758 0.127 Uiso calc 1 . .
    H H17C 0.2646 0.1869 0.786 0.127 Uiso calc 1 . .
    C C18 0.3969(6) -0.0205(6) 0.7922(5) 0.076(2) Uani d 1 . .
    H H18A 0.4239 0.0443 0.8472 0.113 Uiso calc 1 . .
    H H18B 0.4574 -0.0601 0.7764 0.113 Uiso calc 1 . .
    H H18C 0.357 -0.0955 0.8102 0.113 Uiso calc 1 . .
    C C19 0.3869(6) 0.1672(6) 0.6724(5) 0.077(2) Uani d 1 . .
    H H19A 0.3404 0.2161 0.6144 0.116 Uiso calc 1 . .
    H H19B 0.4462 0.1232 0.6571 0.116 Uiso calc 1 . .
    H H19C 0.4158 0.2338 0.7261 0.116 Uiso calc 1 . .
    C C20 0.3013(4) -0.3463(5) 0.4585(4) 0.0425(13) Uani d 1 . .
    C C21 0.3666(6) -0.4500(6) 0.5375(5) 0.071(2) Uani d 1 . .
    H H21A 0.4269 -0.4014 0.585 0.106 Uiso calc 1 . .
    H H21B 0.3938 -0.5248 0.5064 0.106 Uiso calc 1 . .
    H H21C 0.3204 -0.4896 0.5714 0.106 Uiso calc 1 . .
    C C22 0.2040(5) -0.4224(6) 0.3889(5) 0.0629(18) Uani d 1 . .
    H H22A 0.1602 -0.4593 0.426 0.094 Uiso calc 1 . .
    H H22B 0.2283 -0.4992 0.3571 0.094 Uiso calc 1 . .
    H H22C 0.1611 -0.3574 0.3389 0.094 Uiso calc 1 . .
    C C23 0.3706(5) -0.2918(7) 0.4017(5) 0.0697(19) Uani d 1 . .
    H H23A 0.3286 -0.2277 0.3507 0.105 Uiso calc 1 . .
    H H23B 0.3953 -0.3699 0.3714 0.105 Uiso calc 1 . .
    H H23C 0.4327 -0.2427 0.4465 0.105 Uiso calc 1 . .
    Hf Hf1 0.20704(2) 0.00819(2) 0.44138(2) 0.03781(13) Uani d 1 . .
loop_
    _atom_site_aniso_label
    _atom_site_aniso_U_11
    _atom_site_aniso_U_22
    _atom_site_aniso_U_33
    _atom_site_aniso_U_12
    _atom_site_aniso_U_13
    _atom_site_aniso_U_23
    C1 0.065(4) 0.068(4) 0.049(4) -0.013(3) 0.007(3) 0.015(3)
    C2 0.064(4) 0.077(4) 0.054(4) -0.018(3) 0.022(3) 0.006(3)
    C3 0.057(4) 0.051(4) 0.088(5) 0.007(3) 0.011(4) 0.018(3)
    C11 0.037(3) 0.034(2) 0.028(3) -0.002(2) 0.008(2) -0.002(2)
    C12 0.026(2) 0.042(3) 0.032(3) 0.003(2) 0.008(2) 0.003(2)
    C13 0.036(3) 0.034(3) 0.028(3) 0.003(2) 0.009(2) 0.000(2)
    C14 0.031(3) 0.034(3) 0.040(3) -0.005(2) 0.013(2) 0.002(2)
    C15 0.033(3) 0.038(3) 0.043(3) 0.000(2) 0.019(2) 0.002(2)
    C16 0.054(3) 0.045(3) 0.037(3) -0.006(3) 0.012(3) -0.010(2)
    C17 0.090(5) 0.093(5) 0.075(5) 0.001(4) 0.031(4) -0.048(4)
    C18 0.089(5) 0.067(4) 0.042(4) -0.001(3) -0.016(4) -0.012(3)
    C19 0.104(6) 0.070(4) 0.055(4) -0.047(4) 0.024(4) -0.018(3)
    C20 0.041(3) 0.047(3) 0.039(3) 0.004(2) 0.013(2) -0.007(2)
    C21 0.090(5) 0.060(4) 0.057(4) 0.033(4) 0.017(4) -0.008(3)
    C22 0.071(4) 0.050(4) 0.062(4) -0.007(3) 0.016(3) -0.026(3)
    C23 0.072(5) 0.071(4) 0.079(5) -0.001(3) 0.043(4) -0.027(4)
    Hf1 0.03159(16) 0.04226(18) 0.03505(17) -0.00414(9) 0.00523(10) 0.00804(10)
_geom_special_details
;
All e.s.d.'s (except the e.s.d. in the dihedral angle between two l.s. planes)
are estimated using the full covariance matrix. The cell e.s.d.'s are taken
into account individually in the estimation of e.s.d.'s in distances, angles
and torsion angles; correlations between e.s.d.'s in cell parameters are only
used when they are defined by crystal symmetry. An approximate (isotropic)
treatment of cell e.s.d.'s is used for estimating e.s.d.'s involving l.s.
planes.
;
loop_
    _geom_bond_atom_site_label_1
    _geom_bond_atom_site_label_2
    _geom_bond_site_symmetry_2
    _geom_bond_distance
    _geom_bond_publ_flag
    C1 Hf1 . 2.198(6) y
    C1 H1A . 0.98 ?
    C1 H1B . 0.98 ?
    C1 H1C . 0.98 ?
    C2 Hf1 . 2.211(6) y
    C2 H2A . 0.98 ?
    C2 H2B . 0.98 ?
    C2 H2C . 0.98 ?
    C3 Hf1 . 2.213(6) y
    C3 H3A . 0.98 ?
    C3 H3B . 0.98 ?
    C3 H3C . 0.98 ?
    C11 C12 . 1.402(7) ?
    C11 C15 . 1.406(6) ?
    C11 C16 . 1.531(7) ?
    C11 Hf1 . 2.519(5) y
    C12 C13 . 1.412(6) ?
    C12 Hf1 . 2.500(4) y
    C12 H12 . 0.95 ?
    C13 C14 . 1.395(6) ?
    C13 C20 . 1.531(7) ?
    C13 Hf1 . 2.524(4) y
    C14 C15 . 1.409(7) ?
    C14 Hf1 . 2.484(5) y
    C14 H14 . 0.95 ?
    C15 Hf1 . 2.468(5) y
    C15 H15 . 0.95 ?
    C16 C17 . 1.511(9) ?
    C16 C19 . 1.513(8) ?
    C16 C18 . 1.529(8) ?
    C17 H17A . 0.98 ?
    C17 H17B . 0.98 ?
    C17 H17C . 0.98 ?
    C18 H18A . 0.98 ?
    C18 H18B . 0.98 ?
    C18 H18C . 0.98 ?
    C19 H19A . 0.98 ?
    C19 H19B . 0.98 ?
    C19 H19C . 0.98 ?
    C20 C23 . 1.517(8) ?
    C20 C22 . 1.530(7) ?
    C20 C21 . 1.545(7) ?
    C21 H21A . 0.98 ?
    C21 H21B . 0.98 ?
    C21 H21C . 0.98 ?
    C22 H22A . 0.98 ?
    C22 H22B . 0.98 ?
    C22 H22C . 0.98 ?
    C23 H23A . 0.98 ?
    C23 H23B . 0.98 ?
    C23 H23C . 0.98 ?
loop_
    _geom_angle_atom_site_label_1
    _geom_angle_atom_site_label_2
    _geom_angle_atom_site_label_3
    _geom_angle_site_symmetry_1
    _geom_angle_site_symmetry_3
    _geom_angle
    _geom_angle_publ_flag
    Hf1 C1 H1A . . 109.5 ?
    Hf1 C1 H1B . . 109.5 ?
    H1A C1 H1B . . 109.5 ?
    Hf1 C1 H1C . . 109.5 ?
    H1A C1 H1C . . 109.5 ?
    H1B C1 H1C . . 109.5 ?
    Hf1 C2 H2A . . 109.5 ?
    Hf1 C2 H2B . . 109.5 ?
    H2A C2 H2B . . 109.5 ?
    Hf1 C2 H2C . . 109.5 ?
    H2A C2 H2C . . 109.5 ?
    H2B C2 H2C . . 109.5 ?
    Hf1 C3 H3A . . 109.5 ?
    Hf1 C3 H3B . . 109.5 ?
    H3A C3 H3B . . 109.5 ?
    Hf1 C3 H3C . . 109.5 ?
    H3A C3 H3C . . 109.5 ?
    H3B C3 H3C . . 109.5 ?
    C12 C11 C15 . . 106.1(4) ?
    C12 C11 C16 . . 126.5(4) ?
    C15 C11 C16 . . 127.2(5) ?
    C12 C11 Hf1 . . 73.0(3) ?
    C15 C11 Hf1 . . 71.6(3) ?
    C16 C11 Hf1 . . 124.1(4) ?
    C11 C12 C13 . . 109.8(4) ?
    C11 C12 Hf1 . . 74.5(3) ?
    C13 C12 Hf1 . . 74.6(3) ?
    C11 C12 H12 . . 125.1 ?
    C13 C12 H12 . . 125.1 ?
    Hf1 C12 H12 . . 117.6 ?
    C14 C13 C12 . . 106.8(4) ?
    C14 C13 C20 . . 127.3(4) ?
    C12 C13 C20 . . 125.7(4) ?
    C14 C13 Hf1 . . 72.3(3) ?
    C12 C13 Hf1 . . 72.7(3) ?
    C20 C13 Hf1 . . 123.8(3) ?
    C13 C14 C15 . . 108.3(4) ?
    C13 C14 Hf1 . . 75.4(3) ?
    C15 C14 Hf1 . . 72.8(3) ?
    C13 C14 H14 . . 125.9 ?
    C15 C14 H14 . . 125.9 ?
    Hf1 C14 H14 . . 117.8 ?
    C11 C15 C14 . . 108.9(4) ?
    C11 C15 Hf1 . . 75.6(3) ?
    C14 C15 Hf1 . . 74.1(3) ?
    C11 C15 H15 . . 125.5 ?
    C14 C15 H15 . . 125.5 ?
    Hf1 C15 H15 . . 116.7 ?
    C17 C16 C19 . . 111.0(6) ?
    C17 C16 C18 . . 107.6(6) ?
    C19 C16 C18 . . 108.9(5) ?
    C17 C16 C11 . . 110.3(5) ?
    C19 C16 C11 . . 111.3(5) ?
    C18 C16 C11 . . 107.5(5) ?
    C16 C17 H17A . . 109.5 ?
    C16 C17 H17B . . 109.5 ?
    H17A C17 H17B . . 109.5 ?
    C16 C17 H17C . . 109.5 ?
    H17A C17 H17C . . 109.5 ?
    H17B C17 H17C . . 109.5 ?
    C16 C18 H18A . . 109.5 ?
    C16 C18 H18B . . 109.5 ?
    H18A C18 H18B . . 109.5 ?
    C16 C18 H18C . . 109.5 ?
    H18A C18 H18C . . 109.5 ?
    H18B C18 H18C . . 109.5 ?
    C16 C19 H19A . . 109.5 ?
    C16 C19 H19B . . 109.5 ?
    H19A C19 H19B . . 109.5 ?
    C16 C19 H19C . . 109.5 ?
    H19A C19 H19C . . 109.5 ?
    H19B C19 H19C . . 109.5 ?
    C23 C20 C22 . . 109.6(5) ?
    C23 C20 C13 . . 111.8(4) ?
    C22 C20 C13 . . 110.9(4) ?
    C23 C20 C21 . . 109.6(5) ?
    C22 C20 C21 . . 108.5(5) ?
    C13 C20 C21 . . 106.3(4) ?
    C20 C21 H21A . . 109.5 ?
    C20 C21 H21B . . 109.5 ?
    H21A C21 H21B . . 109.5 ?
    C20 C21 H21C . . 109.5 ?
    H21A C21 H21C . . 109.5 ?
    H21B C21 H21C . . 109.5 ?
    C20 C22 H22A . . 109.5 ?
    C20 C22 H22B . . 109.5 ?
    H22A C22 H22B . . 109.5 ?
    C20 C22 H22C . . 109.5 ?
    H22A C22 H22C . . 109.5 ?
    H22B C22 H22C . . 109.5 ?
    C20 C23 H23A . . 109.5 ?
    C20 C23 H23B . . 109.5 ?
    H23A C23 H23B . . 109.5 ?
    C20 C23 H23C . . 109.5 ?
    H23A C23 H23C . . 109.5 ?
    H23B C23 H23C . . 109.5 ?
    C1 Hf1 C2 . . 103.7(2) y
    C1 Hf1 C3 . . 99.7(2) y
    C2 Hf1 C3 . . 102.4(3) y
    C1 Hf1 C15 . . 113.1(2) ?
    C2 Hf1 C15 . . 138.5(2) ?
    C3 Hf1 C15 . . 90.0(2) ?
    C1 Hf1 C14 . . 88.1(2) ?
    C2 Hf1 C14 . . 136.9(2) ?
    C3 Hf1 C14 . . 116.4(2) ?
    C15 Hf1 C14 . . 33.1(2) ?
    C1 Hf1 C12 . . 128.3(2) ?
    C2 Hf1 C12 . . 88.6(2) ?
    C3 Hf1 C12 . . 126.7(2) ?
    C15 Hf1 C12 . . 53.7(2) ?
    C14 Hf1 C12 . . 53.8(2) ?
    C1 Hf1 C11 . . 142.6(2) ?
    C2 Hf1 C11 . . 106.0(2) ?
    C3 Hf1 C11 . . 95.6(2) ?
    C15 Hf1 C11 . . 32.7(2) ?
    C14 Hf1 C11 . . 54.5(2) ?
    C12 Hf1 C11 . . 32.5(2) ?
    C1 Hf1 C13 . . 96.4(2) ?
    C2 Hf1 C13 . . 104.6(2) ?
    C3 Hf1 C13 . . 144.1(2) ?
    C15 Hf1 C13 . . 54.1(2) ?
    C14 Hf1 C13 . . 32.3(2) ?
    C12 Hf1 C13 . . 32.6(2) ?
    C11 Hf1 C13 . . 54.3(2) ?
loop_
    _geom_torsion_atom_site_label_1
    _geom_torsion_atom_site_label_2
    _geom_torsion_atom_site_label_3
    _geom_torsion_atom_site_label_4
    _geom_torsion_site_symmetry_1
    _geom_torsion_site_symmetry_2
    _geom_torsion_site_symmetry_3
    _geom_torsion_site_symmetry_4
    _geom_torsion
    _geom_torsion_publ_flag
    C15 C11 C12 C13 . . . . -2.5(6) ?
    C16 C11 C12 C13 . . . . 172.8(5) ?
    Hf1 C11 C12 C13 . . . . -66.9(3) ?
    C15 C11 C12 Hf1 . . . . 64.5(3) ?
    C16 C11 C12 Hf1 . . . . -120.2(5) ?
    C11 C12 C13 C14 . . . . 2.1(5) ?
    Hf1 C12 C13 C14 . . . . -64.7(3) ?
    C11 C12 C13 C20 . . . . -173.5(5) ?
    Hf1 C12 C13 C20 . . . . 119.6(5) ?
    C11 C12 C13 Hf1 . . . . 66.8(3) ?
    C12 C13 C14 C15 . . . . -1.0(5) ?
    C20 C13 C14 C15 . . . . 174.6(5) ?
    Hf1 C13 C14 C15 . . . . -66.0(3) ?
    C12 C13 C14 Hf1 . . . . 65.0(3) ?
    C20 C13 C14 Hf1 . . . . -119.4(5) ?
    C12 C11 C15 C14 . . . . 1.8(6) ?
    C16 C11 C15 C14 . . . . -173.4(5) ?
    Hf1 C11 C15 C14 . . . . 67.3(3) ?
    C12 C11 C15 Hf1 . . . . -65.4(3) ?
    C16 C11 C15 Hf1 . . . . 119.3(5) ?
    C13 C14 C15 C11 . . . . -0.6(6) ?
    Hf1 C14 C15 C11 . . . . -68.3(3) ?
    C13 C14 C15 Hf1 . . . . 67.7(3) ?
    C12 C11 C16 C17 . . . . -179.8(6) ?
    C15 C11 C16 C17 . . . . -5.4(8) ?
    Hf1 C11 C16 C17 . . . . 86.6(6) ?
    C12 C11 C16 C19 . . . . 56.5(8) ?
    C15 C11 C16 C19 . . . . -129.2(6) ?
    Hf1 C11 C16 C19 . . . . -37.1(6) ?
    C12 C11 C16 C18 . . . . -62.7(7) ?
    C15 C11 C16 C18 . . . . 111.6(6) ?
    Hf1 C11 C16 C18 . . . . -156.3(5) ?
    C14 C13 C20 C23 . . . . 134.0(5) ?
    C12 C13 C20 C23 . . . . -51.3(7) ?
    Hf1 C13 C20 C23 . . . . 41.1(6) ?
    C14 C13 C20 C22 . . . . 11.3(7) ?
    C12 C13 C20 C22 . . . . -174.0(5) ?
    Hf1 C13 C20 C22 . . . . -81.6(5) ?
    C14 C13 C20 C21 . . . . -106.5(6) ?
    C12 C13 C20 C21 . . . . 68.2(7) ?
    Hf1 C13 C20 C21 . . . . 160.6(4) ?
_iucr_refine_instructions_details
;
    shelx.res created by SHELXL-2014/7
TITL shelx in P21/n
CELL  0.71073  13.2383   9.6131  14.4856   90.000  109.629   90.000
ZERR     4.00   0.0030   0.0020   0.0030    0.000    0.020    0.000
LATT   1
SYMM  1/2 - X, 1/2 + Y, 1/2 - Z
SFAC  C    H    HF   SI
UNIT  64 120 4 0
MERG   2
FMAP   2
PLAN   20
ACTA    50.00
CONF
BOND $H
LIST   4
L.S.   8
TEMP   -73.00
WGHT    0.027000    1.470000
EXTI    0.011297
FVAR       1.63515
C1    1    0.097205   -0.065097    0.299418    11.00000    0.06499    0.06840 =
         0.04905    0.01471    0.00679   -0.01290
AFIX 137
H1A   2    0.039529   -0.119903    0.309806    11.00000   -1.50000
H1B   2    0.136724   -0.123100    0.267526    11.00000   -1.50000
H1C   2    0.066390    0.015033    0.257622    11.00000   -1.50000
AFIX   0
C2    1    0.345672    0.090554    0.405989    11.00000    0.06431    0.07669 =
         0.05352    0.00626    0.02212   -0.01759
AFIX 137
H2A   2    0.400317    0.017840    0.416775    11.00000   -1.50000
H2B   2    0.376017    0.170395    0.448279    11.00000   -1.50000
H2C   2    0.322119    0.119926    0.337228    11.00000   -1.50000
AFIX   0
C3    1    0.122598    0.200341    0.457857    11.00000    0.05690    0.05058 =
         0.08822    0.01796    0.01112    0.00735
AFIX 137
H3A   2    0.090675    0.244690    0.393690    11.00000   -1.50000
H3B   2    0.173734    0.264415    0.502389    11.00000   -1.50000
H3C   2    0.065993    0.177006    0.484785    11.00000   -1.50000
AFIX   0
C11   1    0.276768   -0.050257    0.621322    11.00000    0.03663    0.03412 =
         0.02814   -0.00212    0.00811   -0.00247
C12   1    0.334904   -0.131268    0.576094    11.00000    0.02601    0.04204 =
         0.03197    0.00327    0.00786    0.00330
AFIX  43
H12   2    0.409280   -0.121458    0.586287    11.00000   -1.20000
AFIX   0
C13   1    0.266305   -0.229589    0.513141    11.00000    0.03568    0.03355 =
         0.02753    0.00008    0.00910    0.00252
C14   1    0.163751   -0.205849    0.516687    11.00000    0.03144    0.03351 =
         0.03983    0.00187    0.01303   -0.00525
AFIX  43
H14   2    0.100681   -0.255484    0.480935    11.00000   -1.20000
AFIX   0
C15   1    0.169758   -0.095577    0.582419    11.00000    0.03255    0.03751 =
         0.04307    0.00215    0.01919   -0.00011
AFIX  43
H15   2    0.111056   -0.057961    0.597934    11.00000   -1.20000
AFIX   0
C16   1    0.322810    0.056906    0.702851    11.00000    0.05437    0.04499 =
         0.03710   -0.01008    0.01177   -0.00617
C17   1    0.233862    0.121524    0.731961    11.00000    0.08964    0.09255 =
         0.07533   -0.04839    0.03143    0.00148
AFIX 137
H17A  2    0.194813    0.048347    0.752970    11.00000   -1.50000
H17B  2    0.184479    0.171183    0.675763    11.00000   -1.50000
H17C  2    0.264614    0.186946    0.786026    11.00000   -1.50000
AFIX   0
C18   1    0.396940   -0.020535    0.792194    11.00000    0.08889    0.06713 =
         0.04175   -0.01249   -0.01643   -0.00051
AFIX 137
H18A  2    0.423931    0.044346    0.847205    11.00000   -1.50000
H18B  2    0.457399   -0.060057    0.776394    11.00000   -1.50000
H18C  2    0.356991   -0.095520    0.810232    11.00000   -1.50000
AFIX   0
C19   1    0.386941    0.167213    0.672445    11.00000    0.10422    0.06982 =
         0.05503   -0.01795    0.02371   -0.04721
AFIX 137
H19A  2    0.340375    0.216105    0.614359    11.00000   -1.50000
H19B  2    0.446204    0.123207    0.657146    11.00000   -1.50000
H19C  2    0.415771    0.233755    0.726141    11.00000   -1.50000
AFIX   0
C20   1    0.301300   -0.346265    0.458550    11.00000    0.04104    0.04672 =
         0.03927   -0.00652    0.01295    0.00447
C21   1    0.366583   -0.450033    0.537548    11.00000    0.08964    0.05973 =
         0.05673   -0.00791    0.01703    0.03259
AFIX 137
H21A  2    0.426949   -0.401443    0.585014    11.00000   -1.50000
H21B  2    0.393833   -0.524826    0.506377    11.00000   -1.50000
H21C  2    0.320378   -0.489649    0.571362    11.00000   -1.50000
AFIX   0
C22   1    0.203988   -0.422357    0.388897    11.00000    0.07122    0.05001 =
         0.06227   -0.02605    0.01564   -0.00733
AFIX 137
H22A  2    0.160222   -0.459272    0.426033    11.00000   -1.50000
H22B  2    0.228314   -0.499154    0.357108    11.00000   -1.50000
H22C  2    0.161077   -0.357400    0.338921    11.00000   -1.50000
AFIX   0
C23   1    0.370621   -0.291845    0.401743    11.00000    0.07227    0.07095 =
         0.07926   -0.02731    0.04310   -0.00090
AFIX 137
H23A  2    0.328610   -0.227721    0.350656    11.00000   -1.50000
H23B  2    0.395344   -0.369922    0.371394    11.00000   -1.50000
H23C  2    0.432700   -0.242727    0.446472    11.00000   -1.50000
AFIX   0
HF1   3    0.207037    0.008192    0.441383    11.00000    0.03159    0.04226 =
         0.03505    0.00804    0.00523   -0.00414
HKLF 4
REM  shelx in P21/n
REM R1 =  0.0317 for    2471 Fo > 4sig(Fo)  and  0.0474 for all    3136 data
REM    164 parameters refined using      0 restraints
END
WGHT      0.0271      1.4448
REM Highest difference peak  1.415,  deepest hole -1.348,  1-sigma level  0.115
Q1    1   0.3787  0.0088  0.6750  11.00000  0.05    1.41
Q2    1   0.2078 -0.0402  0.3877  11.00000  0.05    0.70
Q3    1   0.2196 -0.0356  0.4984  11.00000  0.05    0.69
Q4    1   0.1634  0.0563  0.3576  11.00000  0.05    0.55
Q5    1   0.2734 -0.0402  0.5373  11.00000  0.05    0.55
Q6    1   0.2396  0.0305  0.5258  11.00000  0.05    0.51
Q7    1   0.2802  0.0193  0.6368  11.00000  0.05    0.41
Q8    1   0.2640  0.0254  0.3464  11.00000  0.05    0.40
Q9    1   0.3199 -0.0538  0.5893  11.00000  0.05    0.40
Q10   1   0.3433  0.0268  0.3260  11.00000  0.05    0.36
Q11   1   0.2288 -0.0534  0.5792  11.00000  0.05    0.35
Q12   1   0.1778  0.1672  0.4207  11.00000  0.05    0.35
Q13   1   0.2511 -0.2259  0.4594  11.00000  0.05    0.35
Q14   1   0.2835 -0.3016  0.4991  11.00000  0.05    0.34
Q15   1   0.3681 -0.5433  0.5142  11.00000  0.05    0.33
Q16   1   0.3788  0.0036  0.5717  11.00000  0.05    0.33
Q17   1   0.1056 -0.1981  0.4365  11.00000  0.05    0.33
Q18   1   0.5398 -0.0019  0.9107  11.00000  0.05    0.33
Q19   1   0.1202  0.0189  0.2482  11.00000  0.05    0.32
Q20   1   0.1406 -0.0544  0.2451  11.00000  0.05    0.32
;
