# Supplementary material for: Crystal structure of (1,3-di-tert-butyl-η5-cyclo­penta­dien­yl)tri­methyl­hafnium(IV)
Source: Acta Crystallogr E Crystallogr Commun. 2015 Apr 2;71(Pt 5):m100–1. doi: 10.1107/S205698901500585X (PMC4420044; doi:10.1107/S205698901500585X)
Supplement: Supplementary file 2 [file e-71-0m100-Isup2.hkl]

#
# h,k,l, Fc-squared, Fo-squared, sigma(Fo-squared), status flag
#
data_I
_shelx_title ' shelx in P21/n'
_shelx_refln_list_code          4
_shelx_F_calc_maximum      362.75
_exptl_crystal_F_000       792.00
_reflns_d_resolution_high  0.8336

loop_
 _space_group_symop_operation_xyz
 'x, y, z'
 '-x+1/2, y+1/2, -z+1/2'
 '-x, -y, -z'
 'x-1/2, -y-1/2, z-1/2'

_cell_length_a    13.2383
_cell_length_b     9.6131
_cell_length_c    14.4856
_cell_angle_alpha  90.000
_cell_angle_beta  109.629
_cell_angle_gamma  90.000

_shelx_F_squared_multiplier     1.000

loop_
 _refln_index_h
 _refln_index_k
 _refln_index_l
 _refln_F_squared_calc
 _refln_F_squared_meas
 _refln_F_squared_sigma
 _refln_observed_status
   2   0   0     131584.22     132635.67      4549.46 o
   4   0   0        561.94        485.66        21.10 o
   6   0   0        568.55        597.50        26.71 o
   8   0   0       7516.42       7335.31       165.85 o
  10   0   0      13073.85      13400.27       313.99 o
  12   0   0       8024.28       8231.61       287.60 o
  14   0   0       2833.59       2907.85       173.25 o
   2   1   0        196.58        192.48         9.13 o
   3   1   0      26181.57      26739.33       560.73 o
   4   1   0        188.17        201.89        15.21 o
   5   1   0      35954.53      36011.39       683.42 o
   6   1   0        278.85        264.35        15.14 o
   7   1   0      26244.88      27376.56       354.81 o
   8   1   0        455.69        455.36        22.69 o
   9   1   0       8719.00       9018.39       140.52 o
  10   1   0        307.23        269.84        35.76 o
  11   1   0        304.40        249.18        31.32 o
  12   1   0          9.98         19.29        34.18 o
  13   1   0       1109.37        913.12        47.39 o
  14   1   0         34.69         88.36        45.89 o
   0   2   0      76878.12      76073.62      2433.81 o
   1   2   0       5855.15       5881.67        88.63 o
   2   2   0      44266.06      41101.19      1260.29 o
   3   2   0        352.76        321.12        15.60 o
   4   2   0      10849.72      11320.98       149.11 o
   5   2   0          0.18         16.67        10.87 o
   6   2   0         38.03         54.24        13.31 o
   7   2   0          1.83         30.89        16.44 o
   8   2   0       8848.16       9182.52       122.97 o
   9   2   0        177.55        128.08        22.61 o
  10   2   0      13296.37      13729.20       263.57 o
  11   2   0        565.47        446.78        48.94 o
  12   2   0       8162.83       8692.08       193.13 o
  13   2   0        250.35        175.74        55.03 o
  14   2   0       3076.77       2986.41       130.73 o
   1   3   0       2203.64       2117.31        69.32 o
   2   3   0        306.91        312.83        18.51 o
   3   3   0      18162.57      17808.94       270.85 o
   4   3   0        308.35        327.81        27.31 o
   5   3   0      29252.78      29849.27       481.59 o
   6   3   0        820.41        796.11        41.15 o
   7   3   0      20337.66      21046.80       276.51 o
   8   3   0        289.06        287.27        29.95 o
   9   3   0       5992.63       6167.34       133.62 o
  10   3   0         39.32        -13.67        31.06 o
  11   3   0        264.92        238.02        33.55 o
  12   3   0          4.60        -37.07        37.07 o
  13   3   0        532.94        476.08        46.78 o
  14   3   0         67.00         43.85        59.32 o
   0   4   0      37922.95      41115.76      1711.37 o
   1   4   0       1140.11       1147.31        41.01 o
   2   4   0      24770.39      25862.78       612.58 o
   3   4   0       2590.05       2527.69        53.59 o
   4   4   0       6923.17       7165.16       108.20 o
   5   4   0         12.79          4.92        19.45 o
   6   4   0        101.81        103.92        19.15 o
   7   4   0       1293.52       1231.28        32.41 o
   8   4   0       3248.12       3089.62        57.52 o
   9   4   0        383.00        395.83        31.48 o
  10   4   0       7977.26       8242.23       189.41 o
  11   4   0         78.33         35.73        35.71 o
  12   4   0       6556.35       7078.05       189.47 o
  13   4   0         79.64         90.12       122.54 o
  14   4   0       2400.00       2300.12       175.59 o
   1   5   0       2988.53       3042.62        73.92 o
   2   5   0        275.21        194.61        25.30 o
   3   5   0      18449.85      18158.70       438.93 o
   4   5   0        505.33        505.79        28.90 o
   5   5   0      21746.92      22634.30       323.65 o
   6   5   0        729.34        741.03        30.57 o
   7   5   0      11336.35      11987.54       173.25 o
   8   5   0        796.23        724.12        34.89 o
   9   5   0       3389.35       3361.11       117.67 o
  10   5   0        373.58        331.76        49.81 o
  11   5   0        235.20        230.47        41.76 o
  12   5   0          1.34         26.27        59.56 o
  13   5   0        400.31        390.95        79.59 o
   0   6   0      16636.59      17414.70       676.15 o
   1   6   0       1770.93       1725.00        48.25 o
   2   6   0      11944.66      12710.88       646.25 o
   3   6   0        122.82        117.35        42.44 o
   4   6   0       3402.66       3302.87        71.51 o
   5   6   0        418.53        426.82        60.28 o
   6   6   0          0.72        -29.95        29.95 o
   7   6   0        547.86        535.43        43.20 o
   8   6   0       2484.02       2460.12        80.67 o
   9   6   0        395.70        405.88        57.40 o
  10   6   0       5210.90       5089.57       143.34 o
  11   6   0        502.15        448.38        50.83 o
  12   6   0       4011.89       3705.91       174.71 o
   1   7   0        343.51        285.97        32.52 o
   2   7   0        989.16        935.37        52.88 o
   3   7   0       5795.74       5639.50       154.47 o
   4   7   0       1773.72       1765.51        89.26 o
   5   7   0      14381.16      14866.66       391.61 o
   6   7   0       1273.27       1197.51        62.54 o
   7   7   0       9753.74      10014.14       270.91 o
   8   7   0        484.66        432.83        62.02 o
   9   7   0       2938.93       2760.59       136.77 o
  10   7   0         37.11         97.00        49.66 o
  11   7   0        289.39        211.46        85.21 o
   0   8   0       6920.31       7369.48       396.45 o
   1   8   0       2118.66       2215.59       102.77 o
   2   8   0       6127.70       6227.26       154.66 o
   3   8   0        860.09        864.09        50.14 o
   4   8   0       2621.54       2604.51        99.83 o
   5   8   0          1.43        -17.24        28.33 o
   6   8   0          0.34         46.87        42.36 o
   7   8   0        413.02        359.46        61.94 o
   8   8   0       1359.17       1338.91       102.21 o
   9   8   0        620.03        500.35        49.00 o
  10   8   0       1950.22       1961.55       113.63 o
   1   9   0        441.20        336.28        44.72 o
   2   9   0       1055.12        976.41        69.12 o
   3   9   0       3113.41       2915.91       130.80 o
   4   9   0       2085.39       1991.67        76.07 o
   5   9   0       4462.08       4681.73       256.50 o
   6   9   0       1242.68       1328.86       106.83 o
   7   9   0       2824.19       2626.65       145.63 o
   8   9   0        232.07        181.45        57.63 o
   9   9   0        976.80        867.34        97.33 o
   0  10   0       3125.16       3155.79       251.59 o
   1  10   0        494.12        389.93       109.34 o
   2  10   0       2108.23       1962.88       130.16 o
   3  10   0        307.40        281.29        50.58 o
   4  10   0        400.25        324.83        40.58 o
   5  10   0         17.18        -49.90        84.85 o
   6  10   0         34.98         37.67        63.94 o
   7  10   0        125.81         42.23        74.85 o
   1  11   0        151.44         79.58        79.66 o
   2  11   0        334.41        150.48        70.50 o
   3  11   0       1057.28        947.71       124.51 o
   4  11   0        418.09        362.09        78.90 o
 -15   0   1        936.81        822.74       102.88 o
 -13   0   1          2.93         39.62        54.90 o
 -11   0   1       2964.61       2694.91        81.94 o
  -9   0   1      14869.69      15754.50       295.79 o
  -7   0   1      31992.11      32938.05       582.94 o
  -5   0   1      32827.18      34308.00       725.02 o
  -3   0   1       9904.65      10353.39       263.06 o
   3   0   1      32869.04      32459.24       638.51 o
   5   0   1      38615.80      37843.53       678.24 o
   7   0   1      17780.68      18164.38       320.64 o
   9   0   1       1491.21       1342.11        49.16 o
  11   0   1       1249.34       1222.33       134.18 o
  13   0   1       3954.36       3853.30       169.47 o
 -15   1   1          6.94         26.34        72.26 o
 -14   1   1       4275.57       4231.82       141.62 o
 -13   1   1        161.29        126.03        44.07 o
 -12   1   1       7673.68       7782.06       218.22 o
 -11   1   1        198.56        143.17        31.76 o
 -10   1   1       6450.90       6514.40        99.63 o
  -9   1   1         18.24         36.11        30.12 o
  -8   1   1        737.14        735.23        27.29 o
  -7   1   1          8.23         26.40        15.56 o
  -6   1   1       1969.50       1859.72        34.15 o
  -5   1   1         35.44         40.19        17.06 o
  -4   1   1      19963.17      20163.67       248.11 o
  -3   1   1        272.97        265.61        16.95 o
  -2   1   1     101157.09     103174.62      3300.01 o
   1   1   1       5218.75       5330.96        76.31 o
   2   1   1      16033.53      16043.06       282.42 o
   3   1   1        873.51        903.93        21.69 o
   4   1   1       1965.81       1993.53        31.52 o
   5   1   1        172.32        113.66        16.53 o
   6   1   1       6292.41       6580.62       105.63 o
   7   1   1        138.91        139.36        16.32 o
   8   1   1      19057.11      19973.67       255.09 o
   9   1   1         13.79         41.31        21.42 o
  10   1   1      12785.52      13237.24       260.25 o
  11   1   1         95.63         96.23        32.08 o
  12   1   1       4828.56       4658.82       131.19 o
  13   1   1          9.82          7.45        50.09 o
  14   1   1       1262.06       1288.89       102.08 o
 -15   2   1        874.88        838.12        88.96 o
 -14   2   1          1.95         38.65        56.38 o
 -13   2   1          1.17        -18.24        43.54 o
 -12   2   1          7.35         36.52        37.61 o
 -11   2   1       2940.10       2892.73       111.95 o
 -10   2   1         87.82         92.78        40.06 o
  -9   2   1      16779.75      17521.31       231.78 o
  -8   2   1        923.44        931.66        41.36 o
  -7   2   1      33941.20      35501.52       440.45 o
  -6   2   1       2749.29       2692.13        47.14 o
  -5   2   1      28756.16      30139.32       511.26 o
  -4   2   1        237.75        263.62        17.15 o
  -3   2   1       7214.65       6923.20       115.79 o
  -2   2   1       2392.96       2438.67        52.87 o
  -1   2   1        120.48        139.17        10.15 o
   0   2   1        113.91        124.98         9.29 o
   1   2   1      13500.19      13439.70       240.26 o
   2   2   1         70.38         72.47        10.70 o
   3   2   1      41291.55      40469.19       792.21 o
   4   2   1         36.49         41.44         9.34 o
   5   2   1      44046.68      45574.54       819.40 o
   6   2   1         65.51         42.18        16.94 o
   7   2   1      20012.38      21672.34       305.47 o
   8   2   1         99.28         35.24        23.45 o
   9   2   1       2512.25       2458.22        53.37 o
  10   2   1         39.53         17.17        37.22 o
  11   2   1        362.61        288.67        43.12 o
  12   2   1          7.58        -26.22        36.17 o
  13   2   1       2708.61       2624.69       109.81 o
  14   2   1         48.60        167.65        60.17 o
 -14   3   1       3988.72       3905.63       165.82 o
 -13   3   1        159.31        146.89        60.40 o
 -12   3   1       8306.58       8512.94       206.74 o
 -11   3   1        266.39        210.88        44.35 o
 -10   3   1       8082.91       8452.14       128.00 o
  -9   3   1        345.09        324.63        36.23 o
  -8   3   1        977.12        913.91        36.35 o
  -7   3   1         15.16         -7.27        30.23 o
  -6   3   1       5788.22       6074.78        94.96 o
  -5   3   1        725.73        733.41        21.64 o
  -4   3   1      32826.05      34969.07       563.17 o
  -3   3   1        118.85         93.86        27.56 o
  -2   3   1      45324.47      44149.21      1023.30 o
  -1   3   1        333.60        348.01        12.60 o
   0   3   1      28936.04      29582.21       473.74 o
   1   3   1       1880.68       1918.39        38.19 o
   2   3   1      18596.87      18793.90       649.32 o
   3   3   1       1563.40       1630.79        31.30 o
   4   3   1       2283.38       2284.51        39.92 o
   5   3   1         37.59         12.00        17.47 o
   6   3   1       4580.40       4417.02        67.39 o
   7   3   1        122.68         84.51        17.57 o
   8   3   1      14749.75      15010.54       203.32 o
   9   3   1         13.67        -23.53        23.53 o
  10   3   1      13055.53      13833.45       249.91 o
  11   3   1         12.07          8.48        32.68 o
  12   3   1       6589.41       6839.91       191.06 o
  13   3   1          6.23         44.56        42.82 o
  14   3   1       1468.08       1540.62       141.12 o
 -14   4   1         42.06         98.67        73.55 o
 -13   4   1          7.91        -38.94        51.95 o
 -12   4   1          1.08        -33.83        47.82 o
 -11   4   1       1464.71       1371.24        45.75 o
 -10   4   1        106.04         62.06        33.00 o
  -9   4   1       8938.29       8815.79       152.54 o
  -8   4   1        769.69        676.73        45.75 o
  -7   4   1      18987.60      19770.31       361.22 o
  -6   4   1       2074.59       2061.88        45.06 o
  -5   4   1      17719.83      17944.01       288.56 o
  -4   4   1       1010.29       1002.91        38.69 o
  -3   4   1       7360.64       7000.46       191.62 o
  -2   4   1         41.01         52.54        16.30 o
  -1   4   1        163.24        145.46        13.67 o
   0   4   1        308.05        311.80        26.54 o
   1   4   1      17646.42      17883.18       592.75 o
   2   4   1        904.36        887.81        19.83 o
   3   4   1      33943.46      34204.45       628.14 o
   4   4   1       3089.03       3315.70        67.25 o
   5   4   1      26062.63      26724.04       344.45 o
   6   4   1       1959.20       2134.11        47.29 o
   7   4   1      10578.62      10945.88       151.82 o
   8   4   1        332.67        345.06        35.91 o
   9   4   1       1166.48       1127.30        37.31 o
  10   4   1          3.68        -28.62        28.62 o
  11   4   1        342.31        214.42        33.29 o
  12   4   1        160.21         91.37        40.38 o
  13   4   1       1872.88       1787.98       125.79 o
 -13   5   1        215.65        231.37        65.96 o
 -12   5   1       4971.62       4875.87       179.94 o
 -11   5   1        550.15        349.57        53.78 o
 -10   5   1       3600.43       3534.72        81.61 o
  -9   5   1       1392.83       1294.89        61.79 o
  -8   5   1        269.71        142.33        27.78 o
  -7   5   1        791.66        684.84        37.40 o
  -6   5   1       2621.17       2563.69        67.09 o
  -5   5   1        254.27        228.44        24.65 o
  -4   5   1      17373.73      17645.41       385.56 o
  -3   5   1       1249.03       1248.04        49.56 o
  -2   5   1      34233.20      34793.98       696.48 o
  -1   5   1        519.22        534.42        37.97 o
   0   5   1      26360.34      28299.41       490.78 o
   1   5   1        957.17       1036.18        81.68 o
   2   5   1       7884.85       7926.30       150.79 o
   3   5   1        143.55        140.21        18.38 o
   4   5   1        383.93        429.96        31.96 o
   5   5   1        751.27        737.49        37.26 o
   6   5   1       1637.36       1450.60        39.86 o
   7   5   1        863.73        913.22        33.94 o
   8   5   1       7152.84       7201.33       154.30 o
   9   5   1        386.61        370.20        44.98 o
  10   5   1       8297.72       8711.93       308.00 o
  11   5   1        237.48        278.29        48.97 o
  12   5   1       4131.89       3851.62       195.39 o
  13   5   1         52.35         30.56        76.42 o
 -13   6   1         31.58         -5.52       111.19 o
 -12   6   1         14.72          8.59        90.12 o
 -11   6   1       1784.25       1664.31        90.83 o
 -10   6   1        458.50        509.24        38.83 o
  -9   6   1       6789.06       6621.11       199.51 o
  -8   6   1       1183.30       1211.29        58.60 o
  -7   6   1      12303.96      12849.07       358.41 o
  -6   6   1       1378.82       1430.44        75.04 o
  -5   6   1       8724.56       8644.71       208.14 o
  -4   6   1        508.29        448.50        36.17 o
  -3   6   1       1555.02       1407.01        54.36 o
  -2   6   1          2.45        -19.65        22.65 o
  -1   6   1        217.65        171.67        52.17 o
   0   6   1        301.68        252.58        38.61 o
   1   6   1       6303.85       6318.77       141.68 o
   2   6   1        701.33        654.89        29.35 o
   3   6   1      16276.15      17350.47       315.97 o
   4   6   1       2143.25       2019.88        57.10 o
   5   6   1      13139.61      13794.95       268.29 o
   6   6   1       2943.22       3100.26        88.69 o
   7   6   1       5035.18       5175.78       116.09 o
   8   6   1       1128.14       1023.03        41.14 o
   9   6   1       1117.18       1074.03        57.96 o
  10   6   1         12.57         34.15        42.79 o
  11   6   1         11.48         14.81        45.48 o
  12   6   1        241.98        213.41        67.15 o
 -12   7   1       2648.32       2729.30       159.62 o
 -11   7   1        480.80        593.85        98.61 o
 -10   7   1       2246.16       2059.49       102.86 o
  -9   7   1        462.88        496.06        60.08 o
  -8   7   1        258.84        151.31        51.38 o
  -7   7   1         55.08         46.13        47.92 o
  -6   7   1       1193.19        968.08        73.17 o
  -5   7   1        337.35        306.65        38.74 o
  -4   7   1       6610.05       6594.49       170.73 o
  -3   7   1       1492.59       1478.42        80.00 o
  -2   7   1      11135.87      11912.04       413.77 o
  -1   7   1       2326.23       2253.78        91.54 o
   0   7   1       9408.89       9571.53       197.22 o
   1   7   1       1322.08       1318.76        47.71 o
   2   7   1       3604.74       3814.10       128.13 o
   3   7   1         60.08         78.65        34.79 o
   4   7   1        134.62         71.27        24.08 o
   5   7   1         95.95         48.69        29.92 o
   6   7   1       1172.17       1089.27        52.34 o
   7   7   1        353.26        312.98        33.21 o
   8   7   1       3637.63       3642.48        79.67 o
   9   7   1        638.78        546.14        61.37 o
  10   7   1       3792.01       3802.66       153.44 o
  11   7   1        341.43        305.41        94.50 o
 -11   8   1        897.76       1192.66       171.76 o
 -10   8   1         58.86        -65.60        65.60 o
  -9   8   1       3309.73       3281.91       110.10 o
  -8   8   1        298.90        238.46        49.56 o
  -7   8   1       5671.01       5598.79       181.02 o
  -6   8   1        722.39        761.06        33.97 o
  -5   8   1       4364.13       4433.77       160.17 o
  -4   8   1        756.05        696.17        62.85 o
  -3   8   1        854.73        821.85        86.93 o
  -2   8   1        205.38        185.83        40.70 o
  -1   8   1        159.87        162.74        35.63 o
   0   8   1         73.26         45.24        33.88 o
   1   8   1       2831.28       2854.73        87.62 o
   2   8   1       1064.69       1129.04        86.63 o
   3   8   1       6725.41       7250.11       297.61 o
   4   8   1       1993.09       2089.42        82.58 o
   5   8   1       5756.53       6012.75       124.81 o
   6   8   1        939.51        843.78        48.22 o
   7   8   1       2652.30       2692.24        68.68 o
   8   8   1         25.61         32.92        31.47 o
   9   8   1        622.29        604.62        52.81 o
  10   8   1        100.81        161.74        74.78 o
  -9   9   1        322.84        161.05        80.04 o
  -8   9   1        140.83        134.21        55.93 o
  -7   9   1         17.75         29.42        54.65 o
  -6   9   1        190.53        166.59        59.87 o
  -5   9   1        176.42         62.05        70.96 o
  -4   9   1       2333.71       2433.38       155.42 o
  -3   9   1        672.76        659.16        45.30 o
  -2   9   1       5482.59       5454.52       234.03 o
  -1   9   1       1070.17       1034.42        83.10 o
   0   9   1       6246.08       6364.10       325.36 o
   1   9   1        897.06        817.14        75.06 o
   2   9   1       3143.08       2961.87       171.44 o
   3   9   1        212.29        221.05        43.57 o
   4   9   1        150.44        167.91        38.66 o
   5   9   1         63.55         54.73        55.87 o
   6   9   1        611.34        494.80        84.73 o
   7   9   1        611.62        559.98        66.70 o
   8   9   1       1580.00       1455.68        93.75 o
   9   9   1        686.03       1009.30       217.63 o
  -7  10   1       1909.77       1701.33       139.16 o
  -6  10   1        692.77        678.36        85.11 o
  -5  10   1       2150.41       2098.03       163.24 o
  -4  10   1        828.09        717.26       120.01 o
  -3  10   1        986.25        695.47        52.09 o
  -2  10   1        163.41         54.58        49.62 o
  -1  10   1         23.76         16.97        54.97 o
   0  10   1        186.61        114.67        59.95 o
   1  10   1       1948.16       1855.51        82.70 o
   2  10   1        690.92        674.59        70.28 o
   3  10   1       3790.53       3696.43       154.00 o
   4  10   1        702.73        696.69        71.28 o
   5  10   1       2874.74       2949.22       197.18 o
   6  10   1        519.53        303.08       137.59 o
   7  10   1       1199.53       1275.71       194.61 o
  -4  11   1        493.66        255.81        83.17 o
  -3  11   1        567.30        499.89       118.34 o
  -2  11   1       1237.14       1163.11       137.25 o
  -1  11   1        794.12        708.40       107.42 o
   0  11   1       1453.77       1426.85       132.60 o
   1  11   1        550.77        431.08        58.90 o
   2  11   1        657.34        593.51       110.97 o
   3  11   1        119.33        141.86        94.85 o
   4  11   1         18.37         13.15       113.81 o
 -14   0   2       5306.50       5908.33       363.59 o
 -12   0   2       6086.10       6554.57       248.32 o
 -10   0   2       1156.85        959.14        96.52 o
  -8   0   2       1854.33       1765.84        60.03 o
  -6   0   2      12536.77      13105.90       249.65 o
  -4   0   2      40401.11      41388.36       742.97 o
  -2   0   2     101360.66     100675.59      3195.48 o
   2   0   2       9091.03       9349.79       279.13 o
   4   0   2       5514.68       5761.53       118.74 o
   6   0   2      28952.01      30415.97       520.84 o
   8   0   2      25335.80      27753.71       580.98 o
  10   0   2      11935.00      12334.39       289.35 o
  12   0   2       3603.82       3294.00       261.22 o
  14   0   2        248.60        299.15        85.02 o
 -15   1   2        150.68         65.80        73.62 o
 -14   1   2         40.33         55.90        53.52 o
 -13   1   2        782.44        692.70        49.00 o
 -12   1   2         63.25        122.58        40.66 o
 -11   1   2       7461.17       7735.11       163.08 o
 -10   1   2         40.43         62.92        29.89 o
  -9   1   2      18263.82      19292.82       269.47 o
  -8   1   2        622.14        624.14        35.26 o
  -7   1   2      20148.17      21051.79       284.73 o
  -6   1   2        286.66        333.58        18.98 o
  -5   1   2      15243.64      15815.19       214.63 o
  -4   1   2          6.54          6.61        13.96 o
  -3   1   2      10472.43      10161.28       432.87 o
  -2   1   2       1197.68       1255.99        29.19 o
  -1   1   2       1290.47       1211.80        23.69 o
   0   1   2         38.98         40.62         6.77 o
   1   1   2      39304.36      37510.52       715.54 o
   2   1   2       2855.21       3031.52        46.72 o
   3   1   2      46950.79      47328.85       689.62 o
   4   1   2         96.02         96.69        11.06 o
   5   1   2      29361.07      29720.55       399.51 o
   6   1   2         14.68         15.95        13.28 o
   7   1   2       7783.97       7774.03       105.28 o
   8   1   2        108.13         97.19        18.73 o
   9   1   2          0.17        -22.31        22.31 o
  10   1   2        174.16        227.39        27.62 o
  11   1   2       3313.70       3193.51        83.01 o
  12   1   2          3.40         -0.20        35.87 o
  13   1   2       5236.37       5142.30       216.97 o
  14   1   2         25.02         90.10        68.33 o
 -15   2   2         42.63         99.91        81.78 o
 -14   2   2       5456.37       5358.24       258.37 o
 -13   2   2        475.55        482.77        52.39 o
 -12   2   2       6134.37       6469.98       197.97 o
 -11   2   2        755.56        709.36        49.07 o
 -10   2   2       1776.08       1821.20        85.81 o
  -9   2   2        109.72        160.57        30.60 o
  -8   2   2        878.40        809.19        29.51 o
  -7   2   2        165.79        159.40        18.44 o
  -6   2   2      16950.10      17891.22       241.66 o
  -5   2   2         73.62         83.60        20.38 o
  -4   2   2      57370.36      60367.71      1198.75 o
  -3   2   2        199.74        252.80        25.70 o
  -2   2   2      53476.12      48206.59      1785.55 o
  -1   2   2         89.34         97.37         8.50 o
   0   2   2      12664.10      11356.68       323.39 o
   1   2   2          7.65         -1.58         4.49 o
   2   2   2       2038.11       2025.83        36.83 o
   3   2   2        666.32        665.37        21.63 o
   4   2   2       4016.12       4031.20        61.54 o
   5   2   2         66.47         29.37        12.09 o
   6   2   2      20598.48      21067.00       264.06 o
   7   2   2         25.20         21.10        24.29 o
   8   2   2      20518.39      21766.29       285.71 o
   9   2   2        224.24        234.85        26.18 o
  10   2   2      11582.61      12190.59       302.11 o
  11   2   2        216.11        236.71        33.84 o
  12   2   2       3858.35       3785.84        97.28 o
  13   2   2         13.77        -44.48        44.48 o
  14   2   2        241.46        314.99        63.22 o
 -14   3   2          7.89         -5.57        65.04 o
 -13   3   2        881.67        836.60        77.39 o
 -12   3   2         35.63         37.58        41.71 o
 -11   3   2       6627.49       6621.71       169.20 o
 -10   3   2         52.00         10.82        30.41 o
  -9   3   2      16819.02      17934.71       246.31 o
  -8   3   2        152.04        137.26        35.35 o
  -7   3   2      21248.46      21635.97       297.12 o
  -6   3   2       1195.03       1079.02        37.44 o
  -5   3   2      15816.38      16176.44       245.97 o
  -4   3   2       1110.88       1118.68        33.61 o
  -3   3   2       1090.40       1051.73        29.25 o
  -2   3   2          5.34         31.99        11.93 o
  -1   3   2      18382.04      17507.63       355.02 o
   0   3   2       1700.47       1770.93        39.09 o
   1   3   2      42193.77      41411.92       600.55 o
   2   3   2       2303.44       2380.42        35.75 o
   3   3   2      31012.13      30721.44       482.98 o
   4   3   2        255.50        283.23        15.21 o
   5   3   2      19798.70      20067.75       298.58 o
   6   3   2          3.80          1.80        14.24 o
   7   3   2       5290.69       5218.09        79.15 o
   8   3   2          0.12         -2.44        20.39 o
   9   3   2         14.23        -20.88        27.34 o
  10   3   2         51.75         30.54        28.52 o
  11   3   2       2102.29       2051.55        91.44 o
  12   3   2        160.05         70.08        50.93 o
  13   3   2       3051.81       2920.85       140.91 o
 -14   4   2       3614.94       3595.39       245.40 o
 -13   4   2        317.92        377.84       109.20 o
 -12   4   2       3901.21       3931.95       114.32 o
 -11   4   2        333.46        337.27        36.62 o
 -10   4   2       1063.50        977.36        41.73 o
  -9   4   2        157.04        135.92        27.25 o
  -8   4   2       1090.37       1012.84        51.80 o
  -7   4   2        148.58        122.15        29.68 o
  -6   4   2      14356.87      15913.90       254.58 o
  -5   4   2       1407.65       1407.95        44.05 o
  -4   4   2      37479.27      37845.90       733.71 o
  -3   4   2       1653.18       1779.33        66.41 o
  -2   4   2      38819.20      38827.36       904.49 o
  -1   4   2       2509.44       2502.13        46.48 o
   0   4   2      24940.77      25323.89       362.88 o
   1   4   2       1030.15       1071.40        39.02 o
   2   4   2       4731.61       4790.76        78.04 o
   3   4   2        334.17        353.89        20.46 o
   4   4   2       1875.73       1719.93        36.80 o
   5   4   2        839.81        864.84        24.38 o
   6   4   2       9640.85       9826.54       143.36 o
   7   4   2        303.47        326.05        30.31 o
   8   4   2      10900.38      11145.26       216.13 o
   9   4   2        147.77        162.26        26.51 o
  10   4   2       7575.74       7708.94       167.53 o
  11   4   2         21.83         72.91        36.62 o
  12   4   2       2660.03       2651.87       149.95 o
  13   4   2          3.75         38.99        63.52 o
 -13   5   2        458.24        337.76        63.11 o
 -12   5   2        193.14        117.34        45.16 o
 -11   5   2       4242.37       4238.75       115.95 o
 -10   5   2        552.39        539.85        70.18 o
  -9   5   2      11917.63      12403.69       222.96 o
  -8   5   2        701.37        724.68        44.03 o
  -7   5   2      12443.51      12789.35       321.28 o
  -6   5   2        546.39        528.10        32.38 o
  -5   5   2       5236.12       5305.28       142.55 o
  -4   5   2        175.69        185.19        47.95 o
  -3   5   2        541.47        489.94        43.26 o
  -2   5   2         93.91        117.28        38.11 o
  -1   5   2       4167.91       3903.88       139.51 o
   0   5   2       1029.26       1034.00        53.16 o
   1   5   2      27509.49      29308.38       544.31 o
   2   5   2       1936.31       2023.90        48.54 o
   3   5   2      31359.67      33020.70       418.40 o
   4   5   2       1929.70       1912.49        36.14 o
   5   5   2      12721.83      13253.32       170.77 o
   6   5   2        780.87        787.04        25.75 o
   7   5   2       1959.84       1979.29        58.44 o
   8   5   2        109.40         99.39        25.45 o
   9   5   2         48.70        -28.65        28.65 o
  10   5   2         38.65         74.27        38.44 o
  11   5   2       1462.21       1286.84        66.76 o
  12   5   2        242.49        269.75        63.61 o
 -13   6   2        454.54        379.89       159.03 o
 -12   6   2       2387.98       2122.40       166.93 o
 -11   6   2        720.24        744.54        59.47 o
 -10   6   2       1217.48       1171.38        62.38 o
  -9   6   2        287.09        306.03        62.79 o
  -8   6   2          5.53         53.86        37.09 o
  -7   6   2         69.21         40.26        44.87 o
  -6   6   2       3679.50       3611.26       106.63 o
  -5   6   2        706.09        653.13        41.48 o
  -4   6   2      15240.52      15678.89       334.84 o
  -3   6   2       1441.57       1329.48        40.62 o
  -2   6   2      19419.77      19568.77       677.67 o
  -1   6   2       2575.55       2623.45        83.89 o
   0   6   2      10130.20      10702.29       232.96 o
   1   6   2        553.02        464.73        33.58 o
   2   6   2       1290.24       1256.74        80.07 o
   3   6   2        458.10        433.38        25.89 o
   4   6   2        830.03        725.75        33.29 o
   5   6   2        536.38        524.19        26.31 o
   6   6   2       5092.83       4930.21        98.03 o
   7   6   2        175.15        154.69        29.38 o
   8   6   2       6880.41       6819.96       154.94 o
   9   6   2        315.22        284.75        53.78 o
  10   6   2       4775.71       4773.92       145.41 o
  11   6   2        220.52        193.20        61.05 o
  12   6   2       1622.04       1520.81       136.85 o
 -12   7   2         65.14         79.19       116.34 o
 -11   7   2       2593.88       2487.94       135.73 o
 -10   7   2        429.17        477.13       101.65 o
  -9   7   2       6972.56       7264.29       210.44 o
  -8   7   2        706.67        878.16        48.42 o
  -7   7   2       8852.81       9303.62       184.18 o
  -6   7   2        569.02        703.89        43.36 o
  -5   7   2       2911.44       2750.59        87.06 o
  -4   7   2        289.75        249.19        26.49 o
  -3   7   2        126.35         91.11        30.00 o
  -2   7   2         26.62         40.33        48.92 o
  -1   7   2       3951.87       3864.92       145.43 o
   0   7   2        361.09        389.36        37.72 o
   1   7   2       9745.69      10275.99       231.36 o
   2   7   2       2202.75       2308.67        96.43 o
   3   7   2      11572.09      12638.39       255.92 o
   4   7   2       2545.89       2536.71        83.34 o
   5   7   2       7169.17       7333.80       203.63 o
   6   7   2        720.79        656.36        37.72 o
   7   7   2       2481.52       2454.05        87.56 o
   8   7   2         24.59        -16.11        29.96 o
   9   7   2         54.02         37.98        50.47 o
  10   7   2        135.49         73.43        62.75 o
  11   7   2        733.53        678.35       288.43 o
 -11   8   2        219.14         23.25       269.88 o
 -10   8   2        516.26        242.03        74.31 o
  -9   8   2        104.02        143.88        67.56 o
  -8   8   2          8.65        -18.67        42.94 o
  -7   8   2         13.49          9.57        47.75 o
  -6   8   2       2317.62       2200.93       137.16 o
  -5   8   2        240.73        204.63        53.96 o
  -4   8   2       6988.53       7497.19       346.58 o
  -3   8   2       1727.90       1754.84       134.88 o
  -2   8   2       7634.71       8052.71       362.43 o
  -1   8   2       2390.98       2271.03        74.11 o
   0   8   2       4548.05       4650.62       200.64 o
   1   8   2       1037.12       1088.59        76.50 o
   2   8   2       1051.59        990.03        45.81 o
   3   8   2        143.75        158.82        44.38 o
   4   8   2        193.33        113.97        43.64 o
   5   8   2         54.19        105.46        34.31 o
   6   8   2       2432.89       2464.77        75.96 o
   7   8   2        635.78        581.87        51.85 o
   8   8   2       3208.39       3182.64       108.59 o
   9   8   2        707.77        772.65        92.71 o
  10   8   2       1971.93       2193.22       163.52 o
  -9   9   2       2278.90       2062.63       228.85 o
  -8   9   2        486.12        509.56       121.80 o
  -7   9   2       2334.10       2313.75       160.79 o
  -6   9   2       1094.64       1143.73       114.30 o
  -5   9   2        770.34        594.44       101.31 o
  -4   9   2        573.46        732.42       122.68 o
  -3   9   2         32.28        -15.34        37.79 o
  -2   9   2          5.06         90.32        38.09 o
  -1   9   2       1524.70       1300.97        66.00 o
   0   9   2        528.79        538.37        69.52 o
   1   9   2       4149.44       4261.23       208.11 o
   2   9   2       1491.34       1548.59       121.54 o
   3   9   2       4928.59       5036.54       200.12 o
   4   9   2       1789.88       1832.24        89.08 o
   5   9   2       2910.13       2989.81       109.40 o
   6   9   2        546.96        498.61        72.29 o
   7   9   2        681.47        751.16        84.89 o
   8   9   2          1.85        110.49        71.82 o
  -7  10   2         11.49        251.41       186.98 o
  -6  10   2        831.34        691.11       200.05 o
  -5  10   2        227.79        166.31       102.83 o
  -4  10   2       1691.43       1522.55       167.13 o
  -3  10   2        507.11        473.49        61.14 o
  -2  10   2       2214.17       2190.38       117.93 o
  -1  10   2        532.65        512.65        83.87 o
   0  10   2       2001.34       2006.52       141.11 o
   1  10   2        245.86        166.77        50.59 o
   2  10   2        449.03        407.88        84.96 o
   3  10   2          3.16        -31.01        43.75 o
   4  10   2        168.72        150.92        56.67 o
   5  10   2        193.05        165.25        43.76 o
   6  10   2       1162.37        978.72       178.84 o
  -4  11   2        122.85        105.39        84.36 o
  -3  11   2          1.34        149.58        87.82 o
  -2  11   2         73.25        123.12        73.79 o
  -1  11   2        543.79        283.94        73.95 o
   0  11   2        437.43        259.03        61.56 o
   1  11   2       1577.26       1493.13       137.94 o
   2  11   2        511.65        577.12       153.65 o
   3  11   2       1843.83       1735.66       280.36 o
 -15   0   3        148.04         37.27       134.02 o
 -13   0   3       4687.59       4572.33       170.66 o
 -11   0   3      14833.95      16164.93       342.00 o
  -9   0   3      16882.01      17687.57       361.96 o
  -7   0   3       9077.14       9154.73       182.30 o
  -5   0   3       2487.26       2302.01       107.03 o
  -3   0   3       3081.35       2809.70       111.46 o
  -1   0   3      53336.84      45814.68      2755.89 o
   1   0   3      78490.20      69313.46      1526.12 o
   3   0   3      49981.26      50300.45      1154.78 o
   5   0   3      15754.61      16134.34       305.89 o
   7   0   3        270.06        215.98        34.50 o
   9   0   3       3633.44       3561.45       116.64 o
  11   0   3       7938.53       8102.28       306.33 o
  13   0   3       6030.93       6082.30       442.91 o
 -15   1   3         38.75        174.77        70.64 o
 -14   1   3       4377.62       4558.37       150.77 o
 -13   1   3        208.12        298.11        52.79 o
 -12   1   3       2210.50       2269.49        89.50 o
 -11   1   3         93.10         75.48        36.09 o
 -10   1   3        103.14         38.31        35.30 o
  -9   1   3         22.66         24.94        25.87 o
  -8   1   3       8419.52       8669.09       199.81 o
  -7   1   3         35.56         67.72        19.87 o
  -6   1   3      35155.21      37689.14       666.63 o
  -5   1   3          1.29         20.90        15.34 o
  -4   1   3      53997.21      54118.67      1012.91 o
  -3   1   3         58.47         24.77        16.18 o
  -2   1   3      18976.51      17053.30       365.75 o
  -1   1   3        190.54        164.88        14.39 o
   0   1   3       5484.43       5113.59       106.12 o
   1   1   3       2959.95       3074.16        47.06 o
   2   1   3        379.06        455.96        18.38 o
   3   1   3        611.75        664.47        15.49 o
   4   1   3      13048.86      12902.44       199.20 o
   5   1   3          7.29          6.15        10.10 o
   6   1   3      28765.69      28680.22       380.36 o
   7   1   3          4.63        -15.91        15.91 o
   8   1   3      20870.31      22380.50       280.55 o
   9   1   3        108.98         53.54        23.07 o
  10   1   3       8301.68       8542.21       194.08 o
  11   1   3         52.79         10.70        36.26 o
  12   1   3       1127.45       1041.84        60.82 o
  13   1   3          0.40         70.32        51.76 o
 -15   2   3        187.89        206.25        67.55 o
 -14   2   3          3.45        -54.78        61.03 o
 -13   2   3       3091.35       3217.22        99.31 o
 -12   2   3         12.82          6.82        41.77 o
 -11   2   3      10795.78      10915.61       172.49 o
 -10   2   3        103.51         65.20        32.31 o
  -9   2   3      19740.73      21440.96       303.87 o
  -8   2   3        530.40        561.07        30.62 o
  -7   2   3      23028.63      24847.56       382.98 o
  -6   2   3        284.41        301.95        20.69 o
  -5   2   3       6851.06       6999.22       127.66 o
  -4   2   3         29.61         47.37        15.25 o
  -3   2   3      12282.61      12202.01       223.57 o
  -2   2   3       2773.56       2885.55        88.56 o
  -1   2   3      43843.96      36614.66      1389.89 o
   0   2   3      19990.43      19488.70       333.01 o
   1   2   3      31070.23      28324.62       604.66 o
   2   2   3       8844.96       9348.25       198.55 o
   3   2   3      38154.29      38180.10       531.54 o
   4   2   3        280.83        275.96        19.22 o
   5   2   3      20892.46      22023.25       272.77 o
   6   2   3        553.57        562.83        20.00 o
   7   2   3        775.08        692.28        41.61 o
   8   2   3         67.09         68.36        23.44 o
   9   2   3       2248.52       2081.79        46.81 o
  10   2   3         51.50         -5.36        28.99 o
  11   2   3       4516.37       4441.36       105.10 o
  12   2   3         32.48        117.97        36.53 o
  13   2   3       3975.58       3875.98       152.73 o
 -15   3   3        107.40        326.23        94.77 o
 -14   3   3       3236.86       3117.36       133.03 o
 -13   3   3        151.12        145.82        57.86 o
 -12   3   3       2385.87       2463.83       125.74 o
 -11   3   3        198.52        291.96        46.04 o
 -10   3   3        136.43        181.06        44.42 o
  -9   3   3          2.67         -3.67        27.48 o
  -8   3   3       4537.61       4328.86       101.78 o
  -7   3   3        855.79        890.18        35.54 o
  -6   3   3      28084.38      29200.71       417.10 o
  -5   3   3       1674.60       1590.53        64.62 o
  -4   3   3      38370.70      38191.76       695.60 o
  -3   3   3        247.60        317.46        29.58 o
  -2   3   3      16112.58      14685.30       339.05 o
  -1   3   3        317.88        325.12        16.31 o
   0   3   3       7636.01       7205.05        99.59 o
   1   3   3       1231.44       1292.59        26.78 o
   2   3   3        234.86        269.79        19.28 o
   3   3   3        909.48        986.09        25.98 o
   4   3   3       8957.43       8345.42       112.85 o
   5   3   3          9.98        -17.88        18.53 o
   6   3   3      19527.25      20568.61       266.22 o
   7   3   3        504.38        460.37        25.83 o
   8   3   3      15572.64      16551.87       348.77 o
   9   3   3        298.80        294.82        25.46 o
  10   3   3       7083.97       7307.00       169.83 o
  11   3   3          1.21         -2.61        35.49 o
  12   3   3       1089.69       1053.75        90.72 o
  13   3   3         11.32        157.60        62.69 o
 -14   4   3          5.13         75.76        79.00 o
 -13   4   3       1673.71       1725.42        66.30 o
 -12   4   3          2.49         32.61        40.33 o
 -11   4   3       6939.01       7175.43       125.82 o
 -10   4   3         52.31         55.40        29.36 o
  -9   4   3      11842.25      12271.72       186.44 o
  -8   4   3        892.78        805.95        39.40 o
  -7   4   3       9833.47      10239.58       197.37 o
  -6   4   3       1125.70       1070.55        51.71 o
  -5   4   3       4493.11       4440.70        86.26 o
  -4   4   3          1.60         16.53        27.10 o
  -3   4   3        281.27        254.09        24.74 o
  -2   4   3        889.78        871.18        26.19 o
  -1   4   3      20327.33      20140.56       298.50 o
   0   4   3       1659.08       1696.48        45.76 o
   1   4   3      33186.84      33545.87       674.97 o
   2   4   3       3180.38       3418.89        54.66 o
   3   4   3      22553.77      23254.86       345.71 o
   4   4   3       2002.84       1995.21        52.07 o
   5   4   3       8619.88       8944.30       123.21 o
   6   4   3        125.36         90.40        23.28 o
   7   4   3        174.68        115.99        23.18 o
   8   4   3        366.92        301.40        31.53 o
   9   4   3       1819.29       1724.04        56.33 o
  10   4   3        687.70        737.73        41.10 o
  11   4   3       3738.06       3717.98       100.41 o
  12   4   3        244.82        234.17        50.48 o
 -14   5   3       2329.67       2285.01       206.16 o
 -13   5   3        375.99        426.89        97.07 o
 -12   5   3       1232.33       1130.73        80.42 o
 -11   5   3        718.17        490.65        71.19 o
 -10   5   3         20.14        -46.21        46.21 o
  -9   5   3        290.23        291.72        61.28 o
  -8   5   3       3508.16       3521.65        82.49 o
  -7   5   3         97.02         52.54        34.35 o
  -6   5   3      13275.84      13449.09       216.71 o
  -5   5   3        539.48        486.44        29.50 o
  -4   5   3      24272.70      24388.26       391.59 o
  -3   5   3       1107.49       1093.15        47.64 o
  -2   5   3      25179.28      24833.42       696.76 o
  -1   5   3       1478.87       1452.66        46.83 o
   0   5   3       8866.81       8935.03       168.17 o
   1   5   3        237.34        219.88        14.20 o
   2   5   3        580.26        566.75        18.90 o
   3   5   3          3.11        -18.09        20.57 o
   4   5   3       9011.94       8491.38       144.83 o
   5   5   3         78.78         14.92        19.98 o
   6   5   3      11175.34      11412.22       161.29 o
   7   5   3        381.12        368.24        47.27 o
   8   5   3       8846.55       8818.82       157.62 o
   9   5   3        388.53        322.03        34.15 o
  10   5   3       3901.72       3765.82       131.56 o
  11   5   3         73.08         45.53        46.01 o
  12   5   3        366.88        285.88        69.45 o
 -13   6   3       1431.58       1440.99       162.78 o
 -12   6   3        226.29        353.89        67.53 o
 -11   6   3       5419.16       5342.48       172.74 o
 -10   6   3        978.80        899.27        57.10 o
  -9   6   3       8577.77       8982.46       305.35 o
  -8   6   3       1145.64       1093.97        67.72 o
  -7   6   3       4522.53       4385.36       161.52 o
  -6   6   3        390.16        363.55        35.08 o
  -5   6   3        295.85        226.41        28.70 o
  -4   6   3         30.61          1.72        23.42 o
  -3   6   3       1532.29       1446.46        54.94 o
  -2   6   3        154.05        115.21        25.59 o
  -1   6   3      11155.67      11254.54       188.47 o
   0   6   3       1381.41       1469.37        70.83 o
   1   6   3      19895.01      21776.08       338.90 o
   2   6   3       2152.52       2248.83        59.99 o
   3   6   3      12488.57      13179.51       292.02 o
   4   6   3        922.55        932.67        28.32 o
   5   6   3       4136.20       4141.21        84.89 o
   6   6   3        275.90        251.01        26.92 o
   7   6   3        356.27        329.03        28.69 o
   8   6   3         17.32         -0.79        29.91 o
   9   6   3        654.98        502.17        41.82 o
  10   6   3        221.55         94.32        57.62 o
  11   6   3       2286.00       2173.37       114.00 o
 -12   7   3        803.38        620.70        88.73 o
 -11   7   3        240.00        231.68        96.80 o
 -10   7   3         58.72          5.83        74.26 o
  -9   7   3          4.64        -12.74        47.54 o
  -8   7   3       1458.92       1465.83        77.36 o
  -7   7   3        372.99        353.12        42.47 o
  -6   7   3       8193.80       8178.21       276.44 o
  -5   7   3       1571.25       1665.76        67.24 o
  -4   7   3      13075.39      12849.95       453.60 o
  -3   7   3       2275.10       2148.04        72.33 o
  -2   7   3       9287.52       9739.69       394.87 o
  -1   7   3       1154.73       1180.52        72.17 o
   0   7   3       1716.19       1625.30        46.58 o
   1   7   3         62.69         72.19        24.40 o
   2   7   3        657.23        631.91        34.66 o
   3   7   3         19.05         -1.91        30.82 o
   4   7   3       5236.56       5187.33       163.60 o
   5   7   3        152.69        126.53        33.73 o
   6   7   3       6835.31       6659.42       184.16 o
   7   7   3        590.61        557.14        45.97 o
   8   7   3       4500.35       4477.47       188.92 o
   9   7   3        437.68        282.17        59.22 o
  10   7   3       1667.94       1674.55        79.99 o
 -11   8   3       2254.71       2067.35       334.90 o
 -10   8   3        446.34        570.76        78.01 o
  -9   8   3       3396.05       3198.46       172.76 o
  -8   8   3        852.01        913.38        71.01 o
  -7   8   3       1758.69       1577.01        87.13 o
  -6   8   3        296.55        218.56        46.26 o
  -5   8   3          8.55         51.71        51.85 o
  -4   8   3         18.12        -41.37        61.40 o
  -3   8   3       1421.37       1453.47        95.79 o
  -2   8   3        157.45        164.26        37.45 o
  -1   8   3       4792.65       5203.69       162.20 o
   0   8   3        537.18        561.37        34.09 o
   1   8   3       6822.28       7180.06       310.83 o
   2   8   3       1454.34       1480.93        87.78 o
   3   8   3       5147.10       5268.00       190.94 o
   4   8   3       1123.49       1152.03        66.51 o
   5   8   3       2388.14       2498.91        76.77 o
   6   8   3        153.71        190.98        46.93 o
   7   8   3        253.88        196.74        52.61 o
   8   8   3         87.29         67.91        46.57 o
   9   8   3        383.52        325.39        69.84 o
  -9   9   3          8.16        -41.29        82.45 o
  -8   9   3        998.36       1126.54       170.18 o
  -7   9   3        250.86        151.08        68.66 o
  -6   9   3       2646.65       2436.61       186.20 o
  -5   9   3        765.41        736.08        50.58 o
  -4   9   3       3904.80       4023.92       236.50 o
  -3   9   3        889.61        820.14        50.22 o
  -2   9   3       4775.21       4780.92       290.62 o
  -1   9   3        396.05        376.35        44.99 o
   0   9   3       2355.84       2513.30       174.72 o
   1   9   3        104.92         27.67        35.46 o
   2   9   3          1.16         33.51        51.42 o
   3   9   3         16.93         35.39        41.28 o
   4   9   3       1420.43       1415.75        82.69 o
   5   9   3        706.20        678.67       121.28 o
   6   9   3       2191.67       2427.89       110.70 o
   7   9   3       1123.23       1063.22       161.39 o
   8   9   3       1969.27       2116.93       135.86 o
  -7  10   3        355.62        243.28       160.20 o
  -6  10   3        468.70        409.59        56.49 o
  -5  10   3         35.62        165.40       136.58 o
  -4  10   3         24.23         16.54        66.62 o
  -3  10   3        180.65        164.05        67.29 o
  -2  10   3        161.71         48.39        55.21 o
  -1  10   3       1735.21       1693.52       100.20 o
   0  10   3        612.72        412.02        79.04 o
   1  10   3       3392.60       3530.73       234.32 o
   2  10   3        907.41        793.60        61.81 o
   3  10   3       2512.46       2447.95       198.13 o
   4  10   3        594.03        532.85        80.75 o
   5  10   3        881.60        903.26        84.10 o
   6  10   3        127.15        138.38       124.37 o
  -4  11   3       1139.66       1007.35       153.65 o
  -3  11   3        858.08        815.76       100.31 o
  -2  11   3        915.26       1027.39        99.78 o
  -1  11   3        549.22        578.89       112.11 o
   0  11   3        344.49        318.89       106.58 o
   1  11   3         29.61         32.53        68.98 o
   2  11   3          0.52        -25.93        94.07 o
 -14   0   4       2051.42       1932.55       152.57 o
 -12   0   4         72.85         74.50        60.73 o
 -10   0   4       3203.52       3439.65       192.79 o
  -8   0   4      18865.52      20854.09       562.67 o
  -6   0   4      42698.23      44361.66      1113.25 o
  -4   0   4      41929.52      41556.35       974.43 o
  -2   0   4      14667.94      13375.79       459.95 o
   0   0   4       1302.96       1241.58        49.47 o
   2   0   4       6197.31       6242.49       136.40 o
   4   0   4      23249.66      24230.76       655.18 o
   6   0   4      23315.08      23841.31       415.93 o
   8   0   4      13863.26      14493.35       302.39 o
  10   0   4       3725.95       3574.43       124.67 o
  12   0   4          3.40        -63.75        63.75 o
 -15   1   4       1100.98       1130.09       131.40 o
 -14   1   4         23.11         33.99        59.22 o
 -13   1   4       7167.11       7504.69       169.66 o
 -12   1   4         15.06         -3.43        39.92 o
 -11   1   4      14257.96      15382.67       267.81 o
 -10   1   4         45.96         58.68        45.06 o
  -9   1   4      13473.48      14198.25       246.20 o
  -8   1   4        168.96        214.54        31.30 o
  -7   1   4       6243.69       6193.51       168.29 o
  -6   1   4        868.63        909.14        36.89 o
  -5   1   4         22.29         47.60        21.91 o
  -4   1   4       2003.08       2049.84        52.23 o
  -3   1   4      12735.67      11971.23       228.16 o
  -2   1   4        268.32        278.04        23.44 o
  -1   1   4      34722.89      29926.52       549.40 o
   0   1   4       6747.56       6935.82       152.53 o
   1   1   4      55618.24      49667.42      1026.10 o
   2   1   4        411.03        397.57        15.27 o
   3   1   4      36044.51      37919.19       674.86 o
   4   1   4        137.90        139.99        17.77 o
   5   1   4       4342.06       4160.79        62.13 o
   6   1   4         14.24        -16.04        16.65 o
   7   1   4        660.12        619.07        30.12 o
   8   1   4         81.33         33.72        23.83 o
   9   1   4       4711.26       4485.87        88.25 o
  10   1   4         40.67         33.22        31.96 o
  11   1   4       6678.72       6777.94       181.70 o
  12   1   4          9.36        -46.52        46.52 o
  13   1   4       4329.14       4311.56       236.95 o
 -15   2   4         28.16         94.53        77.03 o
 -14   2   4       2433.44       2173.16        79.04 o
 -13   2   4         51.69         15.29        49.35 o
 -12   2   4        402.71        370.08        49.80 o
 -11   2   4         13.03         19.60        43.74 o
 -10   2   4       1850.13       1694.62        52.13 o
  -9   2   4         40.63        -13.25        37.38 o
  -8   2   4      14612.23      15788.91       233.89 o
  -7   2   4        301.68        241.39        38.98 o
  -6   2   4      29711.16      30108.79       516.95 o
  -5   2   4        593.01        536.42        36.99 o
  -4   2   4      25741.56      24553.15       599.34 o
  -3   2   4        691.25        639.16        22.96 o
  -2   2   4      10817.18       9819.96       163.20 o
  -1   2   4        129.27        123.78        15.13 o
   0   2   4         30.92         38.59        10.43 o
   1   2   4        131.40        148.47         8.52 o
   2   2   4      16350.72      16459.88       262.15 o
   3   2   4        326.26        411.11        19.20 o
   4   2   4      29356.82      31304.62       412.38 o
   5   2   4          8.58        -19.32        19.32 o
   6   2   4      23596.11      25110.56       326.95 o
   7   2   4        228.17        213.56        21.26 o
   8   2   4      12525.45      12710.66       180.50 o
   9   2   4        155.13         84.97        28.63 o
  10   2   4       3215.07       3065.93        77.56 o
  11   2   4         13.07        -26.05        42.53 o
  12   2   4          2.61         58.78        56.24 o
  13   2   4          9.26        125.75        79.95 o
 -15   3   4        938.02        979.06       112.46 o
 -14   3   4          5.31         65.14        61.43 o
 -13   3   4       4809.50       4860.34       206.19 o
 -12   3   4          4.05         -8.10        54.15 o
 -11   3   4      10288.94      10661.94       214.38 o
 -10   3   4        106.22        133.74        39.09 o
  -9   3   4      12743.99      13695.50       210.23 o
  -8   3   4        154.65        122.08        23.93 o
  -7   3   4       8221.33       8241.92       131.18 o
  -6   3   4        321.81        299.57        28.05 o
  -5   3   4        122.35        124.00        40.71 o
  -4   3   4       1509.00       1627.67        76.75 o
  -3   3   4      24978.26      23754.28       590.49 o
  -2   3   4         12.33         43.36        10.25 o
  -1   3   4      45302.10      39060.28      1399.97 o
   0   3   4       6635.60       7100.06       104.51 o
   1   3   4      38848.55      37147.22       680.36 o
   2   3   4       2514.38       2655.99        61.65 o
   3   3   4      21399.57      21293.07       376.23 o
   4   3   4         12.15         -1.07        18.05 o
   5   3   4       1548.78       1513.43        37.72 o
   6   3   4        102.54         78.70        20.48 o
   7   3   4       1843.43       1712.28        49.44 o
   8   3   4        415.64        439.54        31.03 o
   9   3   4       4619.04       4529.12       109.66 o
  10   3   4        310.57        245.71        34.35 o
  11   3   4       4620.26       4784.39       132.78 o
  12   3   4         63.73        120.86        53.92 o
 -14   4   4       1521.19       1562.60       133.05 o
 -13   4   4        184.42        129.60        61.47 o
 -12   4   4         82.10         74.55        56.39 o
 -11   4   4          8.33         49.99        49.12 o
 -10   4   4       1866.65       1725.97        54.39 o
  -9   4   4        377.45        284.63        48.42 o
  -8   4   4      10090.04      10213.89       170.03 o
  -7   4   4        693.52        639.07        49.79 o
  -6   4   4      19776.08      19511.06       544.78 o
  -5   4   4        526.22        547.79        39.04 o
  -4   4   4      21609.14      21196.46       450.96 o
  -3   4   4       2633.32       2618.13        88.37 o
  -2   4   4      15110.00      14797.09       303.85 o
  -1   4   4       2455.96       2542.85        67.22 o
   0   4   4       1330.83       1315.93        29.71 o
   1   4   4         53.47         51.57        11.65 o
   2   4   4       7182.90       7422.69       116.46 o
   3   4   4        302.47        264.81        17.40 o
   4   4   4      18800.96      19149.92       464.73 o
   5   4   4        746.99        766.88        29.57 o
   6   4   4      17943.07      18076.47       515.32 o
   7   4   4        707.96        705.62        50.69 o
   8   4   4      10110.11      10347.81       207.63 o
   9   4   4        155.46        129.24        58.60 o
  10   4   4       1882.68       1737.68        94.92 o
  11   4   4          4.63         -7.53        46.22 o
  12   4   4         35.24          2.67        72.34 o
 -14   5   4         39.29         93.20        74.12 o
 -13   5   4       2957.07       3082.79       137.86 o
 -12   5   4        415.44        472.02        62.20 o
 -11   5   4       5740.64       5527.18       173.70 o
 -10   5   4        911.35       1019.96        73.93 o
  -9   5   4       5183.54       5384.42       136.89 o
  -8   5   4        593.76        646.01        78.70 o
  -7   5   4       1730.04       1710.18       106.93 o
  -6   5   4        147.56        142.72        36.29 o
  -5   5   4        233.15        218.09        30.31 o
  -4   5   4          5.11        -32.86        33.87 o
  -3   5   4       8994.52       8914.44       182.38 o
  -2   5   4       1029.62       1088.89        41.48 o
  -1   5   4      23891.57      24653.85       357.76 o
   0   5   4       2913.48       3153.42        50.59 o
   1   5   4      23420.92      24377.69       624.18 o
   2   5   4       1781.61       1877.99        40.06 o
   3   5   4      10291.84      10584.34       250.43 o
   4   5   4        262.45        231.83        27.32 o
   5   5   4       1014.25        887.01        30.32 o
   6   5   4          7.57        -30.36        30.36 o
   7   5   4        951.54        835.63        49.09 o
   8   5   4        287.11        225.21        45.75 o
   9   5   4       4080.73       4039.83       125.74 o
  10   5   4        419.54        409.02        54.16 o
  11   5   4       4291.02       4304.85       308.61 o
 -13   6   4        327.46        211.36        89.42 o
 -12   6   4        109.69        145.74        80.58 o
 -11   6   4        217.35        121.03        54.38 o
 -10   6   4        466.95        505.51        56.73 o
  -9   6   4          8.26         80.73        44.38 o
  -8   6   4       3913.06       3778.80       136.73 o
  -7   6   4        586.76        697.25        44.65 o
  -6   6   4       9917.56       9543.56       168.84 o
  -5   6   4       1487.09       1456.61        64.99 o
  -4   6   4      12920.24      12628.66       415.28 o
  -3   6   4       1924.51       1925.47        99.86 o
  -2   6   4       7602.38       8111.28       160.68 o
  -1   6   4        452.92        419.36        35.98 o
   0   6   4        320.38        283.19        32.93 o
   1   6   4        234.35        179.42        21.14 o
   2   6   4       3358.09       3407.40        88.65 o
   3   6   4        867.39        851.96        31.39 o
   4   6   4       9811.84       9589.71       273.06 o
   5   6   4        753.19        663.24        31.89 o
   6   6   4      10215.11      10622.23       195.66 o
   7   6   4        563.77        564.63        46.12 o
   8   6   4       5128.90       5071.72       144.35 o
   9   6   4        228.68        229.79        38.81 o
  10   6   4        938.00        793.70        59.73 o
  11   6   4         34.69         93.08        61.75 o
 -12   7   4        288.27        266.14       121.00 o
 -11   7   4       3301.96       2995.33       192.42 o
 -10   7   4        809.36        863.20        72.00 o
  -9   7   4       3240.61       3179.30       148.95 o
  -8   7   4        437.61        461.46        54.01 o
  -7   7   4        726.51        642.50        69.21 o
  -6   7   4          9.03        -27.92        35.16 o
  -5   7   4        496.47        392.72        38.07 o
  -4   7   4         72.74         58.83        59.28 o
  -3   7   4       5387.89       5723.16       173.13 o
  -2   7   4        542.99        592.59        39.98 o
  -1   7   4      10954.39      11801.12       380.32 o
   0   7   4       1774.15       1889.30        99.40 o
   1   7   4       9901.07      11133.49       293.32 o
   2   7   4        943.95        944.77        74.97 o
   3   7   4       5023.03       5318.54       145.64 o
   4   7   4         48.24         39.78        26.94 o
   5   7   4       1194.61       1179.99        40.73 o
   6   7   4          0.18        -34.30        34.30 o
   7   7   4        111.56        141.48        43.17 o
   8   7   4         86.62        101.67        41.68 o
   9   7   4       1797.97       1616.29        84.54 o
  10   7   4        446.94        443.57       102.47 o
 -11   8   4          2.76        -41.68       111.33 o
 -10   8   4        295.60        284.35       135.08 o
  -9   8   4         92.32        191.37        82.52 o
  -8   8   4       2844.76       2805.84       105.56 o
  -7   8   4        419.38        429.79        43.93 o
  -6   8   4       6645.12       6529.59       236.50 o
  -5   8   4       1088.65       1068.68        79.46 o
  -4   8   4       7882.30       7671.51       317.28 o
  -3   8   4       1214.26       1202.07        72.42 o
  -2   8   4       4053.46       3956.98       229.85 o
  -1   8   4        777.89        701.75        42.91 o
   0   8   4         99.43         74.66        51.19 o
   1   8   4        329.82        261.28        36.61 o
   2   8   4       1492.94       1513.21        97.06 o
   3   8   4         38.35         -9.78        40.38 o
   4   8   4       3573.38       3693.61       181.43 o
   5   8   4        804.53        785.38        45.98 o
   6   8   4       3492.31       3548.46       168.19 o
   7   8   4        745.71        646.18        65.09 o
   8   8   4       1950.24       1972.75       130.66 o
  -9   9   4       1021.46       1026.37       142.22 o
  -8   9   4        531.92        517.38        74.67 o
  -7   9   4        155.79        167.94        51.90 o
  -6   9   4        105.90        116.55        42.58 o
  -5   9   4        361.12        272.48        85.66 o
  -4   9   4         68.16         88.22        68.68 o
  -3   9   4       2432.48       2312.79       223.01 o
  -2   9   4        553.31        658.02       104.26 o
  -1   9   4       3994.43       4260.32       167.61 o
   0   9   4       1079.18       1081.39        51.11 o
   1   9   4       3574.77       3800.12       166.73 o
   2   9   4        926.11       1046.84        52.68 o
   3   9   4       2228.63       2295.60       121.75 o
   4   9   4        356.92        358.08        52.63 o
   5   9   4        448.32        536.68        52.58 o
   6   9   4         12.85         65.67        60.70 o
   7   9   4        201.44         29.82        63.37 o
  -7  10   4        299.15        206.69       128.81 o
  -6  10   4       2532.09       2608.54       260.56 o
  -5  10   4        800.07        611.08       118.27 o
  -4  10   4       1903.75       1585.43       259.89 o
  -3  10   4        667.82        587.10       112.06 o
  -2  10   4        791.64        698.20        69.92 o
  -1  10   4        191.13         96.22        68.12 o
   0  10   4          6.65         31.14        54.58 o
   1  10   4          0.40        -44.45        44.45 o
   2  10   4        508.38        362.12        89.11 o
   3  10   4        256.45        354.50        53.01 o
   4  10   4       1266.50       1327.80       122.24 o
   5  10   4        664.73        504.27        73.97 o
  -4  11   4         37.59         24.34       121.11 o
  -3  11   4        813.32        573.81       114.21 o
  -2  11   4        484.87        322.86        91.31 o
  -1  11   4       1602.43       1787.23       215.76 o
   0  11   4        781.46        658.84       137.82 o
   1  11   4       1553.96       1503.70       154.20 o
 -15   0   5       2779.36       2676.48       160.76 o
 -13   0   5       9984.55      10866.23       616.61 o
 -11   0   5      14623.65      15689.32       535.24 o
  -9   0   5       7219.11       7344.40       246.23 o
  -7   0   5        349.47        342.66        41.72 o
  -5   0   5      17697.66      17970.64       458.36 o
  -3   0   5      23339.37      22495.53       889.49 o
  -1   0   5      29604.96      25913.52       805.47 o
   1   0   5      41687.46      37510.68      2392.58 o
   3   0   5       8342.96       8381.79       179.59 o
   5   0   5        535.71        541.48        37.92 o
   7   0   5       6090.72       5958.45       122.19 o
   9   0   5      10514.42      10957.79       260.30 o
  11   0   5       8733.70       9279.05       358.52 o
 -15   1   5         19.72        234.71       114.63 o
 -14   1   5        761.70        749.27        61.79 o
 -13   1   5         83.24          0.93        51.79 o
 -12   1   5         85.44        108.57        42.71 o
 -11   1   5         69.80         34.15        39.00 o
 -10   1   5       4813.65       5029.89       119.73 o
  -9   1   5          0.59         26.93        31.09 o
  -8   1   5      20269.44      21687.74       452.56 o
  -7   1   5         99.88        118.63        35.98 o
  -6   1   5      37759.71      39304.46       828.46 o
  -5   1   5        111.03        133.69        36.04 o
  -4   1   5      26261.98      25548.37       385.09 o
  -3   1   5         12.68         19.71        21.04 o
  -2   1   5       2143.86       2020.12        46.41 o
  -1   1   5        284.56        207.42        21.14 o
   0   1   5       4279.79       4200.75        69.34 o
   1   1   5         46.45         25.34        11.01 o
   2   1   5      20268.27      20134.93       325.79 o
   3   1   5        538.05        686.27        31.83 o
   4   1   5      28368.92      28897.47       390.38 o
   5   1   5        536.05        527.44        30.91 o
   6   1   5      20595.00      21067.18       273.84 o
   7   1   5         90.25         73.77        24.90 o
   8   1   5       6947.68       6956.03       101.39 o
   9   1   5         14.15         10.07        29.12 o
  10   1   5        292.89        243.17        37.96 o
  11   1   5          0.35         59.22        42.87 o
  12   1   5        793.89        769.79        67.05 o
 -15   2   5       2743.98       2742.30       137.33 o
 -14   2   5          2.97        -11.11        61.31 o
 -13   2   5       6797.54       7329.00       239.56 o
 -12   2   5        135.08        211.22        47.96 o
 -11   2   5       8900.81       9273.38       157.45 o
 -10   2   5        292.27        375.30        46.18 o
  -9   2   5       8070.93       8252.73       165.51 o
  -8   2   5        144.98        132.94        40.16 o
  -7   2   5        875.55        807.24        35.43 o
  -6   2   5        164.75        178.23        33.00 o
  -5   2   5      13781.76      13382.93       274.48 o
  -4   2   5         77.09        118.52        28.26 o
  -3   2   5      48200.46      45579.19      1752.12 o
  -2   2   5       1345.52       1355.24        45.96 o
  -1   2   5      40343.74      34973.09      1429.21 o
   0   2   5       1972.07       2019.73        48.09 o
   1   2   5      26747.08      25152.58       680.36 o
   2   2   5         16.73         -6.63        11.43 o
   3   2   5       7433.12       7262.50       138.92 o
   4   2   5        184.47         87.02        25.19 o
   5   2   5         80.40         57.77        20.91 o
   6   2   5        336.53        339.18        23.44 o
   7   2   5       4132.18       3860.61       100.18 o
   8   2   5        368.20        333.57        29.22 o
   9   2   5       6704.89       7095.63       120.57 o
  10   2   5         62.90          4.79        33.83 o
  11   2   5       5238.09       5281.16       178.69 o
  12   2   5          2.59          4.68        53.50 o
 -15   3   5         79.44        134.42        74.39 o
 -14   3   5        330.13        313.33        61.00 o
 -13   3   5          1.50         -6.76        54.62 o
 -12   3   5        424.91        490.25        52.58 o
 -11   3   5         31.80         54.09        37.90 o
 -10   3   5       4791.78       4944.93        96.72 o
  -9   3   5         40.73         26.73        39.50 o
  -8   3   5      12781.59      13143.88       245.65 o
  -7   3   5        371.54        402.25        49.70 o
  -6   3   5      19056.02      18665.56       283.80 o
  -5   3   5       2685.37       2674.18        65.98 o
  -4   3   5      14709.02      13966.20       403.08 o
  -3   3   5       2794.70       2796.12        62.76 o
  -2   3   5       1328.12       1126.74        25.84 o
  -1   3   5       1111.16       1133.24        39.14 o
   0   3   5       5910.30       5653.96        95.16 o
   1   3   5       1214.53       1389.23        28.32 o
   2   3   5      14347.55      14103.34       250.87 o
   3   3   5         31.34        -20.15        20.15 o
   4   3   5      19135.97      19585.54       291.35 o
   5   3   5        845.89        775.48        32.38 o
   6   3   5      18254.39      19241.72       266.28 o
   7   3   5       1067.49        994.35        34.95 o
   8   3   5       6485.58       6707.77       133.78 o
   9   3   5        150.68        134.60        40.96 o
  10   3   5        167.25        117.24        38.91 o
  11   3   5         28.95        124.87        50.88 o
  12   3   5        685.39        531.59        67.46 o
 -14   4   5        105.15        106.90        65.79 o
 -13   4   5       3757.15       3678.36       146.88 o
 -12   4   5        154.96        129.73        66.84 o
 -11   4   5       5117.21       5274.07       129.21 o
 -10   4   5         89.65         94.16        45.95 o
  -9   4   5       3570.46       3456.36        81.57 o
  -8   4   5         55.75         91.21        45.27 o
  -7   4   5         33.91        -34.81        34.81 o
  -6   4   5         10.14         26.20        48.95 o
  -5   4   5       6637.28       6526.13       250.55 o
  -4   4   5        690.18        723.52        42.38 o
  -3   4   5      20868.78      20363.17       498.63 o
  -2   4   5        837.58        721.23        24.12 o
  -1   4   5      28331.74      27891.46       525.63 o
   0   4   5         16.75         33.73        15.76 o
   1   4   5      22328.59      22041.16       343.02 o
   2   4   5         10.83         28.48        17.34 o
   3   4   5       5802.01       5760.68       100.75 o
   4   4   5        268.18        194.31        25.56 o
   5   4   5        186.07        144.20        25.17 o
   6   4   5        134.71         51.07        32.43 o
   7   4   5       3949.57       3858.73        96.13 o
   8   4   5       1093.21       1020.86        41.16 o
   9   4   5       5811.08       5893.61       201.07 o
  10   4   5        444.59        405.95        51.71 o
  11   4   5       4728.40       4628.89       237.68 o
 -14   5   5        296.93        210.14        85.51 o
 -13   5   5        118.16        195.46        94.02 o
 -12   5   5        426.85        399.29        65.83 o
 -11   5   5         47.41         50.65        54.12 o
 -10   5   5       5738.09       5704.30       147.24 o
  -9   5   5         64.38         67.09        46.43 o
  -8   5   5      12446.98      12793.55       308.58 o
  -7   5   5        483.79        551.00        41.49 o
  -6   5   5      11352.05      11093.89       298.39 o
  -5   5   5       1182.49       1217.66        47.44 o
  -4   5   5       7167.52       6592.60       201.87 o
  -3   5   5       1242.40       1213.27        37.95 o
  -2   5   5       2518.05       2706.38        56.68 o
  -1   5   5        110.25        163.84        26.80 o
   0   5   5        608.84        606.01        33.64 o
   1   5   5        120.30        104.27        16.65 o
   2   5   5       9318.68       9589.51       213.88 o
   3   5   5        412.52        457.29        26.73 o
   4   5   5      16451.53      17308.56       246.65 o
   5   5   5        981.77        892.69        33.48 o
   6   5   5      12665.32      13083.35       329.77 o
   7   5   5        791.97        787.45        45.92 o
   8   5   5       3570.70       3493.52        97.67 o
   9   5   5        131.16         88.25        38.61 o
  10   5   5         48.07        -12.00        50.52 o
  11   5   5          1.17        101.45        65.20 o
 -13   6   5       3007.60       3074.39       173.57 o
 -12   6   5        496.77        605.95       100.91 o
 -11   6   5       3967.99       3767.21       158.26 o
 -10   6   5        928.96       1153.53        70.04 o
  -9   6   5       1854.44       1766.85        87.89 o
  -8   6   5        283.01        221.23        45.82 o
  -7   6   5         11.38         12.49        39.67 o
  -6   6   5         30.96         14.03        36.81 o
  -5   6   5       2082.79       2025.56        92.58 o
  -4   6   5        622.51        648.21        45.85 o
  -3   6   5      10395.50      10263.59       369.33 o
  -2   6   5       1741.65       1824.37        60.61 o
  -1   6   5      18955.15      19956.52       259.49 o
   0   6   5       1640.80       1752.53        62.33 o
   1   6   5      13475.05      14329.04       328.51 o
   2   6   5        440.71        423.39        34.66 o
   3   6   5       3388.11       3395.88       102.61 o
   4   6   5         22.03        -26.14        26.14 o
   5   6   5          1.56        -36.12        36.12 o
   6   6   5         40.81         63.35        34.93 o
   7   6   5       1882.51       1751.30        54.73 o
   8   6   5        206.36        235.55        57.24 o
   9   6   5       4116.56       4075.60       164.86 o
  10   6   5        260.58        236.68        64.69 o
 -12   7   5        106.60        213.35       165.63 o
 -11   7   5          3.33        -73.80        73.80 o
 -10   7   5       1857.56       1805.00       112.98 o
  -9   7   5        428.76        488.55        92.24 o
  -8   7   5       5490.52       5551.01       151.91 o
  -7   7   5       1810.90       1832.16        75.22 o
  -6   7   5       8702.46       8634.78       214.45 o
  -5   7   5       2089.15       2076.84       107.57 o
  -4   7   5       6833.39       6913.07       227.90 o
  -3   7   5       1114.58       1224.55        38.82 o
  -2   7   5        565.43        602.12        35.32 o
  -1   7   5        247.32        279.47        40.45 o
   0   7   5       2267.92       2174.97        81.26 o
   1   7   5         76.33          1.65        26.62 o
   2   7   5       7224.05       7239.32       263.67 o
   3   7   5        844.68        904.09        47.40 o
   4   7   5       7999.47       8047.66       218.94 o
   5   7   5        917.05        893.64        47.11 o
   6   7   5       5116.93       5251.23       155.49 o
   7   7   5        390.87        324.48        76.32 o
   8   7   5       1345.52       1174.14        67.91 o
   9   7   5         91.26        133.42        55.82 o
 -11   8   5       1469.71       1420.77       168.47 o
 -10   8   5        801.59        984.16       162.85 o
  -9   8   5        690.69        557.07        72.07 o
  -8   8   5        476.07        387.70       115.43 o
  -7   8   5          1.26         53.76        64.86 o
  -6   8   5          8.25         62.87        47.74 o
  -5   8   5       1387.44       1266.69        78.32 o
  -4   8   5        488.23        451.47        39.10 o
  -3   8   5       4583.76       4739.15        87.28 o
  -2   8   5       1741.50       1842.59        87.82 o
  -1   8   5       5803.89       6137.61       329.87 o
   0   8   5       1292.97       1260.94        78.26 o
   1   8   5       3923.33       4162.57       109.94 o
   2   8   5        299.89        309.68        52.18 o
   3   8   5       1293.37       1345.29        49.40 o
   4   8   5         86.89         58.46        33.70 o
   5   8   5          5.32         -2.15        41.43 o
   6   8   5          9.77        -38.32        38.32 o
   7   8   5       1322.48       1222.49        71.91 o
   8   8   5        435.14        346.82        66.83 o
  -9   9   5        316.19        219.46       104.81 o
  -8   9   5       3385.03       3334.26       184.65 o
  -7   9   5        987.69       1044.83        85.45 o
  -6   9   5       3251.04       2965.86       114.45 o
  -5   9   5        922.43        790.15        64.59 o
  -4   9   5       2102.87       1935.62        96.87 o
  -3   9   5        245.30        234.78        52.08 o
  -2   9   5        367.33        406.04        85.82 o
  -1   9   5         25.56        -16.02        42.22 o
   0   9   5        440.89        365.56        52.02 o
   1   9   5         42.81         80.81        39.78 o
   2   9   5       2160.50       2367.68       207.87 o
   3   9   5        557.79        635.01        48.02 o
   4   9   5       2432.52       2542.22       139.66 o
   5   9   5        855.39        769.57        67.80 o
   6   9   5       1715.96       1726.17       108.25 o
  -7  10   5         96.75         69.07        72.62 o
  -6  10   5         26.76         12.78       101.15 o
  -5  10   5        663.85        618.97       150.82 o
  -4  10   5        178.73         67.41        89.87 o
  -3  10   5       1401.62       1136.72       258.66 o
  -2  10   5        686.45        542.68       120.47 o
  -1  10   5       2068.66       2125.46       139.93 o
   0  10   5        927.79        872.09       109.62 o
   1  10   5       1663.18       1856.23        73.43 o
   2  10   5        560.87        551.30       100.39 o
   3  10   5        358.54        338.52        54.80 o
   4  10   5        100.02        108.79        64.49 o
  -2  11   5         26.80         88.18       126.92 o
  -1  11   5         38.33        292.97       125.77 o
 -14   0   6          0.00        -87.89        87.89 o
 -12   0   6       1956.37       1695.79       132.41 o
 -10   0   6      10183.30      10811.02       262.67 o
  -8   0   6      19838.09      20079.21       734.78 o
  -6   0   6      16206.62      17397.35       629.95 o
  -4   0   6       5974.88       5823.50       220.98 o
  -2   0   6        113.67        134.77        27.62 o
   0   0   6      20298.46      19749.81       834.50 o
   2   0   6      41483.58      40665.33       815.26 o
   4   0   6      22814.52      23802.55       485.87 o
   6   0   6       5915.27       5599.75       125.73 o
   8   0   6        598.97        501.35        55.30 o
  10   0   6        279.43        305.56        68.94 o
  12   0   6       1962.39       2001.83       170.97 o
 -15   1   6       3707.91       4089.42       174.97 o
 -14   1   6         14.00         67.99        59.06 o
 -13   1   6       7351.62       8172.67       190.43 o
 -12   1   6         50.49         55.14        46.55 o
 -11   1   6       6655.71       7040.54       173.79 o
 -10   1   6          1.84        -23.29        37.85 o
  -9   1   6        547.38        510.77        39.37 o
  -8   1   6         11.63         -4.12        38.17 o
  -7   1   6       6270.13       6105.62       156.46 o
  -6   1   6        394.19        457.96        54.40 o
  -5   1   6      22196.20      22027.53       453.17 o
  -4   1   6        164.81        167.83        25.91 o
  -3   1   6      30496.96      27606.91      1121.58 o
  -2   1   6       1099.56       1097.00        41.54 o
  -1   1   6      44087.92      38454.22      1122.37 o
   0   1   6        181.69        130.09        18.20 o
   1   1   6      19260.07      18579.88       639.64 o
   2   1   6         94.32         78.60        13.50 o
   3   1   6         75.68         57.63        13.16 o
   4   1   6         38.57         16.08        16.76 o
   5   1   6       3116.57       2889.55        54.53 o
   6   1   6          0.37        -19.32        30.45 o
   7   1   6       7972.52       8307.73       119.37 o
   8   1   6         22.43         54.56        42.64 o
   9   1   6      10337.22      10786.99       253.19 o
  10   1   6         14.10        -36.72        36.72 o
  11   1   6       5464.66       5310.52       161.68 o
  12   1   6          0.18        -61.63        66.95 o
 -15   2   6          3.13        -42.32        76.53 o
 -14   2   6          0.02         -7.63        64.00 o
 -13   2   6         39.32         96.96        62.38 o
 -12   2   6       1350.60       1396.87        86.42 o
 -11   2   6         97.72         61.00        49.76 o
 -10   2   6       6778.96       6936.70       125.23 o
  -9   2   6          3.29         37.21        53.80 o
  -8   2   6      16629.63      17760.37       281.34 o
  -7   2   6         86.83         93.64        39.16 o
  -6   2   6      19957.90      19577.54       369.41 o
  -5   2   6         59.91         12.87        27.55 o
  -4   2   6       6417.42       5936.43       171.80 o
  -3   2   6         16.18        -10.51        18.00 o
  -2   2   6       1436.68       1382.04        32.92 o
  -1   2   6         30.97         17.68        18.13 o
   0   2   6      20609.27      19800.03       461.80 o
   1   2   6        322.12        337.67        16.59 o
   2   2   6      34130.44      33491.01       438.33 o
   3   2   6        844.40        802.65        33.01 o
   4   2   6      27452.32      28813.16       444.76 o
   5   2   6        226.95        199.08        26.19 o
   6   2   6      10162.79      10229.00       172.92 o
   7   2   6         32.77         32.71        27.51 o
   8   2   6        720.42        638.26        34.37 o
   9   2   6          6.72        -22.53        33.32 o
  10   2   6        504.85        555.21        40.91 o
  11   2   6          9.76         23.26        51.02 o
 -15   3   6       2826.72       2937.92       199.53 o
 -14   3   6         90.73         66.19        67.48 o
 -13   3   6       4541.55       4561.26       132.22 o
 -12   3   6        238.46        209.42        51.54 o
 -11   3   6       4930.29       4910.55       195.66 o
 -10   3   6        127.36         99.13        35.78 o
  -9   3   6       1871.59       1726.76        54.04 o
  -8   3   6          3.15        -44.66        44.66 o
  -7   3   6       1958.67       1689.22        88.01 o
  -6   3   6        226.28        224.58        42.33 o
  -5   3   6      20013.81      19701.97       352.55 o
  -4   3   6        174.62        172.99        20.07 o
  -3   3   6      33711.36      32177.07       848.53 o
  -2   3   6         10.19         88.73        27.72 o
  -1   3   6      35274.67      33541.02       977.63 o
   0   3   6         79.08         91.79        13.32 o
   1   3   6      17853.66      17512.98       245.85 o
   2   3   6        216.22        163.60        14.99 o
   3   3   6        569.92        519.43        32.99 o
   4   3   6        114.50         65.47        21.33 o
   5   3   6       3427.39       3331.41        94.93 o
   6   3   6        402.30        335.35        29.32 o
   7   3   6       7557.95       7851.24       127.07 o
   8   3   6        588.73        592.72        38.99 o
   9   3   6       7116.10       7209.85       199.41 o
  10   3   6        220.86        140.48        49.63 o
  11   3   6       3598.20       3557.19       210.87 o
 -14   4   6          2.38        -24.11        76.92 o
 -13   4   6          0.56         77.83        74.55 o
 -12   4   6       2765.34       2705.96        86.56 o
 -11   4   6        179.20        226.83        56.55 o
 -10   4   6      10034.90      10337.89       224.42 o
  -9   4   6        491.98        545.31        47.82 o
  -8   4   6      14231.16      14135.44       302.05 o
  -7   4   6        887.03        867.36        44.07 o
  -6   4   6      12123.81      12581.26       349.33 o
  -5   4   6       1676.45       1644.26        46.64 o
  -4   4   6       5756.68       5520.78       114.69 o
  -3   4   6        971.92        937.66        31.17 o
  -2   4   6         26.06         13.56        21.18 o
  -1   4   6          3.62        -19.84        22.52 o
   0   4   6       5344.12       5276.97        98.14 o
   1   4   6        297.14        316.73        16.30 o
   2   4   6      14778.21      15466.68       234.00 o
   3   4   6       1027.79        941.54        30.86 o
   4   4   6      19113.34      19655.87       470.26 o
   5   4   6       1497.84       1566.82        58.54 o
   6   4   6       9795.30       9965.71       272.52 o
   7   4   6        468.74        462.83        43.10 o
   8   4   6       1074.24        961.08        48.94 o
   9   4   6          1.35         25.10        42.63 o
  10   4   6        318.05        154.66        54.14 o
  11   4   6         56.24        192.26       107.00 o
 -14   5   6        323.15        456.02       101.80 o
 -13   5   6       3528.39       3498.13       287.48 o
 -12   5   6        784.51        960.40        96.34 o
 -11   5   6       2000.40       2029.59       100.07 o
 -10   5   6        510.44        535.95        55.13 o
  -9   5   6         34.31         40.51        47.84 o
  -8   5   6         72.81         25.20        42.90 o
  -7   5   6       1655.04       1595.10        62.17 o
  -6   5   6         20.92         83.27        32.54 o
  -5   5   6       7848.22       7672.17       230.85 o
  -4   5   6        519.69        542.84        41.06 o
  -3   5   6      17011.39      17168.42       356.68 o
  -2   5   6       1053.21       1193.70        71.97 o
  -1   5   6      18054.55      18951.72       325.73 o
   0   5   6       1094.98       1143.42        42.40 o
   1   5   6       6434.39       6591.15       163.41 o
   2   5   6       1228.11       1240.02        35.33 o
   3   5   6         26.49         21.50        29.89 o
   4   5   6         96.83         47.06        26.18 o
   5   5   6       2002.02       1920.07        79.78 o
   6   5   6        276.54        269.99        39.63 o
   7   5   6       4863.48       5006.84       128.04 o
   8   5   6        331.59        393.07        58.08 o
   9   5   6       5583.40       5636.84       176.76 o
  10   5   6        218.66        182.33        74.72 o
 -13   6   6         78.26        150.53        94.55 o
 -12   6   6       1353.24       1276.47       124.42 o
 -11   6   6         39.22         11.29        54.49 o
 -10   6   6       4685.90       4797.41       174.92 o
  -9   6   6        560.23        619.61        51.64 o
  -8   6   6       7255.00       7323.88       149.48 o
  -7   6   6       1187.89       1256.41        78.60 o
  -6   6   6       6421.07       6373.83       158.34 o
  -5   6   6       2311.66       2352.74        83.33 o
  -4   6   6       1393.88       1227.30        73.76 o
  -3   6   6       1753.25       1792.25        69.33 o
  -2   6   6        568.03        454.43        39.02 o
  -1   6   6         27.35        -10.90        24.19 o
   0   6   6       4314.47       4284.86        99.14 o
   1   6   6       2354.06       2428.90        74.72 o
   2   6   6       8746.48       8893.98       222.63 o
   3   6   6       2217.06       2206.08        51.41 o
   4   6   6      10469.70      10946.87       232.59 o
   5   6   6        710.59        705.42        55.47 o
   6   6   6       5093.98       5173.11       101.96 o
   7   6   6        112.83         24.61        44.72 o
   8   6   6        536.95        457.73        64.18 o
   9   6   6          8.26        -33.90        53.89 o
 -12   7   6        457.09        443.37       131.19 o
 -11   7   6        839.96        866.23        86.31 o
 -10   7   6        333.18        374.92        56.12 o
  -9   7   6         64.81         80.57        59.23 o
  -8   7   6        107.00         70.37        45.70 o
  -7   7   6        608.43        617.38        58.37 o
  -6   7   6          2.08         44.92        42.93 o
  -5   7   6       4605.68       4526.47       153.33 o
  -4   7   6        637.85        643.23        56.35 o
  -3   7   6       8888.37       9287.57       159.88 o
  -2   7   6       1589.28       1713.86        42.16 o
  -1   7   6       6541.85       6982.98       220.75 o
   0   7   6        773.00        801.08        42.00 o
   1   7   6       2214.15       2169.22        62.08 o
   2   7   6         50.22         24.14        28.16 o
   3   7   6         97.48         75.23        30.37 o
   4   7   6         54.02          0.75        33.80 o
   5   7   6       1028.83        976.60        47.42 o
   6   7   6        235.46        119.07        51.04 o
   7   7   6       3377.40       3490.34       127.30 o
   8   7   6        306.39        260.44        55.43 o
 -11   8   6        108.15        276.87       114.27 o
 -10   8   6       2102.49       2028.37       133.91 o
  -9   8   6        800.29        831.26       110.35 o
  -8   8   6       4001.49       3753.60       154.49 o
  -7   8   6       1430.21       1486.70        76.12 o
  -6   8   6       4496.61       4324.75       155.71 o
  -5   8   6        934.90        951.79        51.23 o
  -4   8   6       1310.67       1323.98        63.79 o
  -3   8   6        325.26        305.90        55.12 o
  -2   8   6        358.20        346.58        46.40 o
  -1   8   6         20.91         49.33        40.57 o
   0   8   6       2926.37       3137.86        95.21 o
   1   8   6        231.57        236.53        42.21 o
   2   8   6       4171.16       4381.52       194.80 o
   3   8   6        768.43        770.19        47.99 o
   4   8   6       4168.38       3927.98       195.53 o
   5   8   6        639.39        583.98        72.60 o
   6   8   6       2044.29       1997.27       105.99 o
   7   8   6        243.74        262.93        56.73 o
  -9   9   6         14.29         75.50       126.96 o
  -8   9   6        121.80         37.02        58.68 o
  -7   9   6        462.88        420.81        71.79 o
  -6   9   6         41.25         65.05        43.31 o
  -5   9   6       2188.31       2277.72       146.61 o
  -4   9   6        619.10        644.87        92.65 o
  -3   9   6       3572.88       3500.38       216.47 o
  -2   9   6        944.39       1127.80       108.46 o
  -1   9   6       2923.46       3338.61       241.16 o
   0   9   6        479.78        541.41        65.11 o
   1   9   6       1127.01       1227.98        62.89 o
   2   9   6        147.77        -47.73        47.73 o
   3   9   6          5.57         58.60        52.21 o
   4   9   6          0.60        -54.43        55.36 o
   5   9   6        808.32        861.04       127.45 o
  -7  10   6        498.13        148.28        72.33 o
  -6  10   6       1231.13       1255.18        86.34 o
  -5  10   6        420.57        440.52        57.46 o
  -4  10   6        299.10        347.69        48.71 o
  -3  10   6        173.09        112.33       117.64 o
  -2  10   6        149.27         56.76        64.11 o
  -1  10   6          7.40          1.09        47.37 o
   0  10   6       1267.83       1312.02        79.66 o
   1  10   6        456.54        488.13        95.25 o
   2  10   6       1750.18       1976.33       180.84 o
   3  10   6        731.56        631.63        76.57 o
 -15   0   7       3253.75       3384.92       228.44 o
 -13   0   7       3849.71       3708.70       202.22 o
 -11   0   7       1372.77       1333.02       135.34 o
  -9   0   7        928.87        769.55       149.00 o
  -7   0   7      13246.34      13630.58       328.30 o
  -5   0   7      32269.50      32119.14       719.02 o
  -3   0   7      36016.27      32464.30      2247.08 o
  -1   0   7      18165.67      16338.68       947.32 o
   1   0   7       1739.26       1407.43        65.25 o
   3   0   7        470.76        425.59        32.60 o
   5   0   7       6023.21       5960.72       246.55 o
   7   0   7      15142.75      16081.06       373.85 o
   9   0   7      11792.43      12052.99       493.44 o
  11   0   7       3039.87       2509.48       167.02 o
 -15   1   7          1.25        118.15        74.74 o
 -14   1   7        354.29        447.11        96.06 o
 -13   1   7          0.09         -6.75        58.02 o
 -12   1   7       3092.00       3106.12        89.38 o
 -11   1   7          3.72        124.79        46.01 o
 -10   1   7      10974.64      11511.56       238.94 o
  -9   1   7          1.39        -29.67        45.98 o
  -8   1   7      19350.34      20874.36       356.54 o
  -7   1   7         37.66         45.55        38.97 o
  -6   1   7      13194.15      13144.59       233.96 o
  -5   1   7         77.06         87.80        44.07 o
  -4   1   7       1135.44       1074.35        65.60 o
  -3   1   7          2.74         30.13        22.13 o
  -2   1   7       5720.52       5049.59       171.02 o
  -1   1   7         22.46         11.76        18.69 o
   0   1   7      30535.46      28897.71       898.63 o
   1   1   7        601.22        619.47        30.49 o
   2   1   7      37426.30      36841.48       558.28 o
   3   1   7       1095.06       1115.52        29.60 o
   4   1   7      16942.36      17253.58       246.15 o
   5   1   7        382.57        329.43        22.99 o
   6   1   7       2932.08       3014.40        60.89 o
   7   1   7         50.72        116.55        28.65 o
   8   1   7         36.34         -3.12        32.34 o
   9   1   7          0.84          6.46        40.80 o
  10   1   7       1917.79       1919.62        95.03 o
  11   1   7         10.62         67.06        52.75 o
 -15   2   7       3176.15       3235.68       136.50 o
 -14   2   7         49.46        146.95        67.20 o
 -13   2   7       3389.15       3435.79       143.62 o
 -12   2   7         86.12          6.97        58.97 o
 -11   2   7       1381.41       1346.02        57.58 o
 -10   2   7         78.67        104.88        42.43 o
  -9   2   7        462.43        361.27        48.14 o
  -8   2   7         43.04         67.59        42.93 o
  -7   2   7       9819.67       9711.30       203.86 o
  -6   2   7        120.68         82.84        35.58 o
  -5   2   7      23950.95      23044.83       395.44 o
  -4   2   7        971.71        999.54        38.64 o
  -3   2   7      35184.63      32463.04      1256.57 o
  -2   2   7         67.37         86.67        23.47 o
  -1   2   7      22192.11      20699.28       778.10 o
   0   2   7         26.71         16.46        21.12 o
   1   2   7       1691.93       1481.75        56.03 o
   2   2   7        242.03        228.94        38.89 o
   3   2   7       1239.90       1216.00        27.09 o
   4   2   7         56.97         13.63        24.02 o
   5   2   7       6595.37       6666.58       115.19 o
   6   2   7         27.92         51.24        53.40 o
   7   2   7      10805.76      10940.38       177.92 o
   8   2   7         38.41         37.07        38.12 o
   9   2   7       6873.83       7117.58       256.40 o
  10   2   7         42.90        135.47        57.12 o
  11   2   7       1595.88       1467.30        91.41 o
 -15   3   7         24.97        102.18        81.96 o
 -14   3   7        691.89        707.65        82.18 o
 -13   3   7        129.35         88.74        88.97 o
 -12   3   7       4371.81       4318.67       189.07 o
 -11   3   7        508.07        576.74        49.79 o
 -10   3   7       9140.88       8971.43       190.45 o
  -9   3   7        663.57        698.27        84.26 o
  -8   3   7      11082.66      11151.24       188.42 o
  -7   3   7       1238.07       1247.65        75.86 o
  -6   3   7       5754.93       5976.42       163.20 o
  -5   3   7       1056.12       1043.80        45.24 o
  -4   3   7         31.97         51.68        21.57 o
  -3   3   7        103.02        117.25        26.86 o
  -2   3   7       6404.14       6306.11       197.92 o
  -1   3   7         16.39         12.54        17.42 o
   0   3   7      17703.95      17714.04       566.96 o
   1   3   7        241.06        276.78        22.94 o
   2   3   7      21083.51      21418.17       317.63 o
   3   3   7       1053.57        976.26        33.04 o
   4   3   7      13284.64      13484.13       308.96 o
   5   3   7       1060.05        994.21        37.59 o
   6   3   7       2620.11       2486.72       111.46 o
   7   3   7        240.35        237.24        36.47 o
   8   3   7         81.64         60.37        40.71 o
   9   3   7          0.41         85.64        45.25 o
  10   3   7       1878.43       1829.66       112.84 o
 -14   4   7        339.79        267.63        66.48 o
 -13   4   7       2415.64       2350.11       166.83 o
 -12   4   7        280.06        275.25        58.64 o
 -11   4   7        866.73        812.77        98.58 o
 -10   4   7         31.80         55.22        56.09 o
  -9   4   7        328.69        295.64        49.76 o
  -8   4   7         63.76         28.46        42.39 o
  -7   4   7       7046.93       6859.94       210.95 o
  -6   4   7        582.77        514.62        30.96 o
  -5   4   7      17222.23      17445.67       508.26 o
  -4   4   7        463.43        489.23        26.82 o
  -3   4   7      19653.36      18613.56       422.92 o
  -2   4   7        106.64        102.72        39.00 o
  -1   4   7      10156.24      10388.99       296.95 o
   0   4   7         68.95         38.01        16.59 o
   1   4   7        675.29        649.53        28.79 o
   2   4   7        177.71        178.60        32.31 o
   3   4   7       1815.11       1750.49        52.58 o
   4   4   7          2.58        -26.28        26.28 o
   5   4   7       6338.82       6256.51       183.73 o
   6   4   7        190.37        193.89        34.41 o
   7   4   7       8235.32       8471.04       189.58 o
   8   4   7        271.10        226.82        59.88 o
   9   4   7       5560.35       5538.39       206.48 o
  10   4   7        218.00        100.30        62.01 o
 -14   5   7        412.69        429.91       156.40 o
 -13   5   7          3.82         47.57       125.47 o
 -12   5   7       3481.81       3353.34       125.74 o
 -11   5   7        147.27         19.13        69.17 o
 -10   5   7       8367.05       8093.15       314.83 o
  -9   5   7        472.56        487.22        52.92 o
  -8   5   7       8895.90       8870.49       289.90 o
  -7   5   7       1496.04       1509.07        60.22 o
  -6   5   7       2440.35       2193.67        79.64 o
  -5   5   7       1507.84       1501.44        69.76 o
  -4   5   7        278.76        243.41        30.14 o
  -3   5   7         11.88         26.00        19.94 o
  -2   5   7       3389.22       3377.37        92.30 o
  -1   5   7       1453.89       1443.07        54.20 o
   0   5   7       6572.35       6613.32       170.30 o
   1   5   7       1134.48       1149.95        48.74 o
   2   5   7      10582.07      10692.62       199.23 o
   3   5   7       1014.13        955.28        45.93 o
   4   5   7       8326.16       8623.37       153.01 o
   5   5   7        758.25        645.89        44.62 o
   6   5   7       2042.13       1961.00        55.78 o
   7   5   7         41.26        -28.02        43.30 o
   8   5   7          5.43        -17.13        58.07 o
   9   5   7         29.83        179.12        89.54 o
 -13   6   7       1864.57       1700.09       112.62 o
 -12   6   7        253.26        165.68        96.08 o
 -11   6   7        542.78        201.37        85.87 o
 -10   6   7        280.84        259.56        53.41 o
  -9   6   7        210.06        179.43        60.45 o
  -8   6   7        143.64         30.43        47.20 o
  -7   6   7       3141.35       3111.07       131.33 o
  -6   6   7        119.22         97.79        37.65 o
  -5   6   7       8541.48       8288.97       180.37 o
  -4   6   7        846.76        858.74        74.19 o
  -3   6   7      11912.94      12342.87       447.76 o
  -2   6   7        585.32        615.40        31.83 o
  -1   6   7       7196.36       7888.76       157.19 o
   0   6   7        449.17        468.20        46.66 o
   1   6   7       1149.25       1098.67        37.81 o
   2   6   7        124.77         91.87        29.81 o
   3   6   7        327.68        223.91        32.86 o
   4   6   7        113.37         55.37        34.66 o
   5   6   7       3387.32       3409.49        74.03 o
   6   6   7        391.16        385.35        41.91 o
   7   6   7       5145.13       5121.25       203.06 o
   8   6   7        291.48        306.37        54.65 o
   9   6   7       3273.86       3026.77       212.04 o
 -12   7   7       1468.22       1449.03       134.11 o
 -11   7   7        132.11        247.16       110.80 o
 -10   7   7       3171.93       3147.51       143.14 o
  -9   7   7        928.05        996.93       104.20 o
  -8   7   7       3786.71       3668.74       158.76 o
  -7   7   7       1579.56       1674.18        62.40 o
  -6   7   7       1713.52       1561.94        99.78 o
  -5   7   7       1103.24       1014.54        54.49 o
  -4   7   7         36.76        105.44        40.75 o
  -3   7   7        138.46        152.72        27.06 o
  -2   7   7       2785.60       2884.78        85.68 o
  -1   7   7        285.09        315.33        31.66 o
   0   7   7       6807.12       7511.82       188.96 o
   1   7   7       1091.88       1187.09        67.78 o
   2   7   7       8387.89       8771.17       204.94 o
   3   7   7        988.69        963.51        78.44 o
   4   7   7       4811.32       4961.85       157.81 o
   5   7   7        418.32        373.31        52.62 o
   6   7   7        908.51        904.06        51.95 o
   7   7   7         49.68         58.52        48.47 o
   8   7   7          0.14         79.43        67.78 o
 -11   8   7        128.39        221.79       121.49 o
 -10   8   7        293.00        268.22        75.94 o
  -9   8   7        193.91        214.75       104.72 o
  -8   8   7         45.64         47.98        51.52 o
  -7   8   7       1600.73       1529.00        74.33 o
  -6   8   7        139.95         59.62        48.96 o
  -5   8   7       4007.11       3747.21       100.13 o
  -4   8   7       1008.07       1133.95        70.13 o
  -3   8   7       5142.88       5573.27       213.57 o
  -2   8   7       1256.06       1452.10        71.12 o
  -1   8   7       3111.41       3328.35       160.16 o
   0   8   7        586.14        568.77        52.76 o
   1   8   7        474.37        473.37        45.95 o
   2   8   7         59.75         30.00        32.80 o
   3   8   7        384.97        193.93        38.40 o
   4   8   7        130.76         55.01        61.81 o
   5   8   7       2400.55       2606.27       133.13 o
   6   8   7        551.46        653.53        69.49 o
  -9   9   7        573.57        666.88        93.42 o
  -8   9   7       1853.70       1565.40       113.75 o
  -7   9   7        610.02        626.24        78.93 o
  -6   9   7        850.06        674.45        61.27 o
  -5   9   7        265.16        258.94        50.49 o
  -4   9   7          3.73          3.08        31.08 o
  -3   9   7          2.89         -6.56        33.08 o
  -2   9   7       1240.27       1161.30        51.66 o
  -1   9   7        253.34        177.11        42.08 o
   0   9   7       2619.59       2880.38       143.37 o
   1   9   7        576.26        600.59        81.86 o
   2   9   7       2858.65       3056.69       164.39 o
   3   9   7        569.04        496.27        58.88 o
   4   9   7       1858.30       1952.60       130.06 o
   5   9   7        529.21        426.79        82.90 o
  -6  10   7        222.47        191.48       130.48 o
  -5  10   7       1806.28       1838.61       286.27 o
  -4  10   7        813.73        714.89       180.03 o
  -3  10   7       1771.71       2086.75       111.80 o
  -2  10   7       1129.98       1232.01       206.46 o
  -1  10   7        878.62        894.86        66.55 o
   0  10   7        696.60        781.78        68.91 o
   1  10   7         46.35        -89.63        93.25 o
   2  10   7         60.83         25.28       117.88 o
 -14   0   8       1479.14       1396.64       109.27 o
 -12   0   8       7447.45       7868.71       196.30 o
 -10   0   8      16365.98      16683.41       554.85 o
  -8   0   8      10075.28      10339.35       267.96 o
  -6   0   8        691.98        669.00        64.99 o
  -4   0   8        663.20        521.83       105.04 o
  -2   0   8       9243.83       8290.99       423.48 o
   0   0   8      31058.75      30290.47      1568.07 o
   2   0   8      21557.45      21575.30       629.82 o
   4   0   8       3054.92       3130.80        87.07 o
   6   0   8         35.87         74.21        35.18 o
   8   0   8       1463.03       1569.20       106.57 o
  10   0   8       3099.41       2925.79       153.86 o
 -15   1   8       2411.87       2668.50       259.70 o
 -14   1   8         40.28        100.76        77.26 o
 -13   1   8       1419.35       1383.91        92.53 o
 -12   1   8        105.12        138.99        80.26 o
 -11   1   8         24.34         86.46        64.24 o
 -10   1   8         33.06        -30.28        45.79 o
  -9   1   8       4984.25       4773.76       106.53 o
  -8   1   8         45.24         54.67        43.15 o
  -7   1   8      16104.33      16200.05       393.71 o
  -6   1   8        196.67        282.43        42.23 o
  -5   1   8      25534.14      24554.42       742.33 o
  -4   1   8        222.56        189.97        54.33 o
  -3   1   8      24094.76      21651.29       729.24 o
  -2   1   8        203.01        249.44        23.32 o
  -1   1   8       7184.88       6608.55       169.33 o
   0   1   8        177.27         93.01        28.43 o
   1   1   8         12.73         52.91        33.74 o
   2   1   8          0.24        -33.82        39.19 o
   3   1   8       5755.88       5719.25       113.79 o
   4   1   8         62.91         23.20        16.85 o
   5   1   8      15460.94      16229.42       232.93 o
   6   1   8          3.05         64.81        27.16 o
   7   1   8      13560.75      13818.09       332.36 o
   8   1   8         54.72        150.27        43.49 o
   9   1   8       4811.24       4790.90       157.11 o
  10   1   8         10.01        130.37        49.58 o
 -15   2   8          1.37        177.94       104.10 o
 -14   2   8       1704.78       1643.95       159.80 o
 -13   2   8        163.61         47.10        65.96 o
 -12   2   8       4948.74       5120.87       111.55 o
 -11   2   8        464.39        511.11        54.50 o
 -10   2   8       7556.39       7947.83       151.60 o
  -9   2   8        250.91        257.90        47.92 o
  -8   2   8       6133.79       6222.21       163.69 o
  -7   2   8         24.30         82.20        48.37 o
  -6   2   8       1378.59       1421.30        49.39 o
  -5   2   8        120.98        118.84        28.90 o
  -4   2   8       1186.59       1095.16        40.67 o
  -3   2   8         13.30         47.77        25.22 o
  -2   2   8      14389.54      13802.96       491.79 o
  -1   2   8          3.33         11.22        36.65 o
   0   2   8      28367.41      27215.73      1301.45 o
   1   2   8        761.74        721.56        29.02 o
   2   2   8      20040.69      19831.15       284.93 o
   3   2   8        455.22        459.36        32.59 o
   4   2   8       5687.02       5801.20        99.76 o
   5   2   8          2.83         40.34        34.98 o
   6   2   8        135.10         36.24        31.13 o
   7   2   8         21.75         -0.22        43.22 o
   8   2   8       1502.01       1551.80        82.41 o
   9   2   8         10.78         73.16        55.30 o
  10   2   8       3472.21       3309.60       247.48 o
 -15   3   8       1805.92       1957.05       232.99 o
 -14   3   8        222.57        184.14        91.55 o
 -13   3   8        963.06        952.39        82.56 o
 -12   3   8        230.45        208.52        70.99 o
 -11   3   8          0.07         53.13        52.95 o
 -10   3   8        105.27        124.06        62.31 o
  -9   3   8       2288.29       2390.57        79.30 o
  -8   3   8         22.64        -22.45        45.31 o
  -7   3   8       9598.70       9784.88       243.43 o
  -6   3   8        708.63        660.29        36.75 o
  -5   3   8      18791.51      19149.87       538.03 o
  -4   3   8        837.05        844.69        61.29 o
  -3   3   8      19587.94      18394.14       501.98 o
  -2   3   8         96.74         91.46        39.07 o
  -1   3   8       5625.77       5478.78       154.64 o
   0   3   8         17.55        -24.12        28.49 o
   1   3   8        125.19         97.11        18.97 o
   2   3   8          3.43        -13.43        23.14 o
   3   3   8       5220.85       5127.95       105.55 o
   4   3   8         68.80         57.36        39.77 o
   5   3   8      10889.05      11193.86       259.80 o
   6   3   8         65.03         40.19        47.44 o
   7   3   8       9291.56       9632.96       207.33 o
   8   3   8        164.81        176.91        41.89 o
   9   3   8       3378.90       3247.16       181.92 o
  10   3   8        193.32        187.54        93.27 o
 -14   4   8       1349.34       1267.73       116.90 o
 -13   4   8        100.19         58.24        77.66 o
 -12   4   8       5175.19       5159.51       139.46 o
 -11   4   8        360.63        307.49        76.49 o
 -10   4   8       8665.37       9482.27       219.14 o
  -9   4   8        747.50        733.43        58.17 o
  -8   4   8       5939.58       5989.88       135.68 o
  -7   4   8       1006.14       1001.11        45.34 o
  -6   4   8        351.92        337.77        44.53 o
  -5   4   8         65.68         25.58        40.44 o
  -4   4   8       2092.63       2008.96        82.09 o
  -3   4   8        471.01        476.67        57.25 o
  -2   4   8       8063.90       7957.40       293.60 o
  -1   4   8        347.46        491.61        40.64 o
   0   4   8      13840.51      14526.56       449.57 o
   1   4   8        156.49        188.95        24.43 o
   2   4   8      13305.41      13115.74       325.75 o
   3   4   8        483.89        477.48        35.14 o
   4   4   8       4687.87       4642.86       154.17 o
   5   4   8        223.22        231.60        32.18 o
   6   4   8        208.51        194.93        62.79 o
   7   4   8          1.76          9.09        47.01 o
   8   4   8        637.79        557.25        69.51 o
   9   4   8         13.55         54.52        60.50 o
 -14   5   8        311.88        154.87       106.98 o
 -13   5   8       1037.64        753.39        94.30 o
 -12   5   8        331.21        117.75        83.78 o
 -11   5   8          0.09         97.21        74.37 o
 -10   5   8        149.51         90.10        59.39 o
  -9   5   8       2846.36       2712.92        86.86 o
  -8   5   8          1.57         -0.75        45.24 o
  -7   5   8       9560.25       9112.03       164.51 o
  -6   5   8        116.30        109.73        45.27 o
  -5   5   8      12443.66      12217.18       307.91 o
  -4   5   8        199.77        306.30        54.24 o
  -3   5   8       7735.27       7001.12       327.89 o
  -2   5   8        927.45        986.26        37.99 o
  -1   5   8       1489.40       1418.75        44.75 o
   0   5   8       1424.09       1442.15        45.81 o
   1   5   8        279.50        311.43        24.30 o
   2   5   8        116.32        104.88        31.35 o
   3   5   8       4036.68       4062.22       144.80 o
   4   5   8        152.57        197.88        29.11 o
   5   5   8       6988.15       7103.13       142.48 o
   6   5   8        284.84        219.81        39.75 o
   7   5   8       5322.68       5145.79       188.06 o
   8   5   8        310.48        280.38        64.01 o
   9   5   8       2214.49       1855.15       198.19 o
 -13   6   8          8.54        106.64       111.19 o
 -12   6   8       3011.63       2977.32       223.62 o
 -11   6   8        269.37        385.44        91.95 o
 -10   6   8       4662.26       4371.26       161.04 o
  -9   6   8        579.47        586.18        58.20 o
  -8   6   8       3080.15       3095.83       137.96 o
  -7   6   8        524.45        519.66        69.89 o
  -6   6   8        108.58        100.47        40.06 o
  -5   6   8        138.97        142.31        39.97 o
  -4   6   8       2067.93       2071.04        70.36 o
  -3   6   8        117.81        114.15        36.93 o
  -2   6   8       7723.93       8303.13       221.84 o
  -1   6   8       1247.73       1411.57        41.10 o
   0   6   8      12126.08      13100.04       288.94 o
   1   6   8       2457.63       2525.27        99.56 o
   2   6   8       8831.62       9902.69       223.34 o
   3   6   8       1579.08       1642.41        66.85 o
   4   6   8       2289.60       2140.37        63.94 o
   5   6   8         90.43         48.99        40.19 o
   6   6   8         97.25         95.57        50.26 o
   7   6   8         41.85         40.59        47.54 o
   8   6   8        308.81        192.43        63.12 o
 -12   7   8        128.76        157.79       104.16 o
 -11   7   8         87.28         -3.42        86.96 o
 -10   7   8         10.23        165.24        81.09 o
  -9   7   8       1124.34        914.47        82.94 o
  -8   7   8         11.45         47.91        51.41 o
  -7   7   8       3701.60       3651.45       114.07 o
  -6   7   8        157.22        269.37        57.27 o
  -5   7   8       7136.11       7230.72       194.98 o
  -4   7   8        588.01        703.87        46.76 o
  -3   7   8       4882.79       5196.09       135.99 o
  -2   7   8       1089.31       1192.87        69.29 o
  -1   7   8        725.55        702.68        56.97 o
   0   7   8        643.44        652.82        51.83 o
   1   7   8         87.47        132.01        59.18 o
   2   7   8          6.22         -6.66        41.88 o
   3   7   8       1628.46       1570.03        90.11 o
   4   7   8        537.49        440.15        54.71 o
   5   7   8       3606.13       3483.75       142.84 o
   6   7   8        652.80        632.24        72.17 o
   7   7   8       2698.95       2768.83       166.88 o
 -10   8   8       1630.76       1367.33        95.52 o
  -9   8   8        763.12        874.97        97.42 o
  -8   8   8       1727.79       1709.52        78.63 o
  -7   8   8        732.72        828.92        71.77 o
  -6   8   8        403.08        375.66        49.39 o
  -5   8   8        234.60        144.42        45.91 o
  -4   8   8        610.36        602.57        46.78 o
  -3   8   8        107.79         60.26        62.63 o
  -2   8   8       3341.97       3538.88       144.02 o
  -1   8   8        875.82        889.10        55.42 o
   0   8   8       4509.57       5040.46       238.80 o
   1   8   8        926.48        992.35        83.35 o
   2   8   8       3654.35       3771.49       187.08 o
   3   8   8        613.51        654.72        98.91 o
   4   8   8       1443.58       1564.71       139.22 o
   5   8   8        250.47        229.14        86.88 o
  -8   9   8         35.12         10.56        80.59 o
  -7   9   8       1892.96       1820.41        86.69 o
  -6   9   8        434.81        428.65        58.16 o
  -5   9   8       2582.36       2549.66       115.39 o
  -4   9   8       1007.19       1014.52        82.39 o
  -3   9   8       1510.30       1553.02       120.51 o
  -2   9   8        737.81        739.27        77.24 o
  -1   9   8        274.65        326.17        72.85 o
   0   9   8        152.48        225.00       113.21 o
   1   9   8         80.26         86.34        52.06 o
   2   9   8          5.43         42.63        72.14 o
   3   9   8       1021.02        948.53       113.98 o
  -5  10   8        124.64        177.35        54.24 o
  -4  10   8        270.06         17.73       105.63 o
  -3  10   8         21.69          8.50        73.45 o
  -2  10   8        997.82        959.70       151.28 o
  -1  10   8        321.29        169.47        78.14 o
   0  10   8       1630.77       1750.53       151.03 o
 -15   0   9        950.71       1007.69       150.12 o
 -13   0   9         15.00         42.77        86.26 o
 -11   0   9       1521.14       1481.95        94.64 o
  -9   0   9       5737.74       5454.51       258.03 o
  -7   0   9      11783.00      11944.22       348.54 o
  -5   0   9      16039.43      15239.15       378.20 o
  -3   0   9       6757.51       6414.08       221.35 o
  -1   0   9         28.12         59.95        51.39 o
   1   0   9       2839.00       2923.60       100.43 o
   3   0   9      11932.94      12501.87       406.11 o
   5   0   9      15881.45      15923.44       345.38 o
   7   0   9       8552.77       8989.16       278.94 o
   9   0   9       2147.71       2017.42        95.74 o
 -15   1   9          0.18        229.07       158.66 o
 -14   1   9       2847.10       2825.66       122.62 o
 -13   1   9         18.61        166.92       103.08 o
 -12   1   9       7017.67       7341.36       153.21 o
 -11   1   9          4.63        -18.86        50.75 o
 -10   1   9       7435.74       7462.47       342.59 o
  -9   1   9         86.25         32.50        46.67 o
  -8   1   9       2384.42       2290.46       114.32 o
  -7   1   9        120.98        158.35        45.22 o
  -6   1   9         76.43         56.22        42.87 o
  -5   1   9         15.70         50.19        50.12 o
  -4   1   9       6745.88       5981.64       211.68 o
  -3   1   9         39.85         52.64        40.45 o
  -2   1   9      21325.60      20268.13       885.10 o
  -1   1   9        127.87        161.45        40.99 o
   0   1   9      20018.31      19834.79       826.00 o
   1   1   9        457.22        481.58        54.27 o
   2   1   9       7337.77       7435.45       170.49 o
   3   1   9         64.24         23.31        29.96 o
   4   1   9       1383.40       1222.82        33.66 o
   5   1   9          2.63         -7.04        29.35 o
   6   1   9        221.99        169.41        29.83 o
   7   1   9          1.24        -42.78        42.78 o
   8   1   9       3353.36       3465.35       147.42 o
   9   1   9         17.45         10.26        58.59 o
 -15   2   9        923.84       1171.90       105.11 o
 -14   2   9         38.94        121.76        83.86 o
 -13   2   9         37.69         87.19        59.62 o
 -12   2   9        147.78         52.71        55.62 o
 -11   2   9       1025.22        813.66        98.81 o
 -10   2   9        337.63        307.17        65.29 o
  -9   2   9       5859.82       5372.34       155.84 o
  -8   2   9        109.76        144.33        65.33 o
  -7   2   9      13882.02      13947.05       277.24 o
  -6   2   9        153.83        142.44        49.49 o
  -5   2   9      17994.13      16717.97       613.11 o
  -4   2   9        492.45        457.28        33.38 o
  -3   2   9       8762.35       8105.15       356.06 o
  -2   2   9        146.51        154.67        28.83 o
  -1   2   9        187.40        158.18        39.04 o
   0   2   9          0.71        -15.51        30.13 o
   1   2   9       3029.97       2749.79        63.06 o
   2   2   9         43.25         47.92        23.05 o
   3   2   9      10839.25      10624.10       152.46 o
   4   2   9          3.04         37.23        22.73 o
   5   2   9      13584.92      14167.88       346.20 o
   6   2   9         13.97         17.44        34.65 o
   7   2   9       6645.48       6483.29       210.35 o
   8   2   9          1.79        -43.30        43.30 o
   9   2   9       1064.58        882.22        79.62 o
 -14   3   9       2868.61       3165.79       146.88 o
 -13   3   9        135.80        335.11        90.67 o
 -12   3   9       5347.08       5532.85       188.05 o
 -11   3   9        549.97        648.61        72.33 o
 -10   3   9       5377.43       5547.23       197.80 o
  -9   3   9       1060.33       1071.72       106.70 o
  -8   3   9       1777.99       1723.82        92.25 o
  -7   3   9        250.54        196.83        47.74 o
  -6   3   9        463.38        402.91        37.15 o
  -5   3   9        325.85        295.81        37.41 o
  -4   3   9       8766.52       8248.19       179.46 o
  -3   3   9        435.78        428.14        44.07 o
  -2   3   9      18057.94      18006.87       608.98 o
  -1   3   9        106.87        127.27        38.64 o
   0   3   9      16675.11      17990.24       620.84 o
   1   3   9        219.40        294.53        33.87 o
   2   3   9       8709.68       8892.05       189.13 o
   3   3   9        143.90        116.03        24.87 o
   4   3   9       1672.46       1530.00        57.89 o
   5   3   9         25.57         40.72        31.48 o
   6   3   9        362.86        282.55        42.83 o
   7   3   9          1.96          0.37        47.56 o
   8   3   9       3437.54       3342.28       161.40 o
   9   3   9         78.58         95.24        76.04 o
 -14   4   9        169.35        123.83        75.72 o
 -13   4   9        159.33        110.69        92.92 o
 -12   4   9        211.92        290.05        73.18 o
 -11   4   9        715.53        774.49        89.16 o
 -10   4   9         68.90        107.98        54.93 o
  -9   4   9       6598.95       6362.00       193.40 o
  -8   4   9        151.08        191.74        54.04 o
  -7   4   9      14251.69      13461.49       412.74 o
  -6   4   9        900.07        945.49        56.64 o
  -5   4   9      14179.07      13554.78       407.03 o
  -4   4   9        760.57        824.04        46.87 o
  -3   4   9       5271.25       5086.45       203.43 o
  -2   4   9        200.08        147.39        39.54 o
  -1   4   9          2.35         23.98        33.08 o
   0   4   9         17.02        -35.25        35.25 o
   1   4   9       4298.05       4351.95       127.03 o
   2   4   9        146.75        155.37        27.44 o
   3   4   9       9841.58       9536.96       230.65 o
   4   4   9         97.24        144.31        29.90 o
   5   4   9       8956.74       9000.02       198.71 o
   6   4   9        181.26        163.14        41.37 o
   7   4   9       4299.11       4247.83       136.13 o
   8   4   9        212.24        332.77       106.79 o
 -13   5   9        121.62        128.78        99.02 o
 -12   5   9       3823.51       3967.52       202.46 o
 -11   5   9        386.30        588.06        70.29 o
 -10   5   9       4118.31       4094.84       182.77 o
  -9   5   9        704.55        620.10        59.23 o
  -8   5   9       1136.89       1243.37        76.47 o
  -7   5   9        240.42        231.83        70.07 o
  -6   5   9        245.17        182.82        51.83 o
  -5   5   9        374.36        304.93        43.64 o
  -4   5   9       4111.78       4304.21       175.98 o
  -3   5   9       1717.25       1755.54        78.27 o
  -2   5   9      10612.85      11358.05       412.30 o
  -1   5   9       1553.66       1698.10       100.38 o
   0   5   9      11433.40      12323.46       364.10 o
   1   5   9       1435.78       1454.68        60.62 o
   2   5   9       4107.50       4215.93       119.55 o
   3   5   9        606.61        572.76        57.53 o
   4   5   9        261.33        163.15        48.94 o
   5   5   9          6.84         41.79        35.85 o
   6   5   9        153.63         94.77        44.93 o
   7   5   9         35.89         24.63        49.63 o
   8   5   9       1221.07       1128.21       131.60 o
 -12   6   9         19.14        125.84       112.00 o
 -11   6   9        338.18        149.89        79.12 o
 -10   6   9          6.39         38.63        92.15 o
  -9   6   9       3209.59       3248.02       185.23 o
  -8   6   9         85.08        147.77       104.70 o
  -7   6   9       7774.52       7974.62       256.13 o
  -6   6   9        375.45        477.20        35.31 o
  -5   6   9       7070.97       6997.25       229.32 o
  -4   6   9       1015.93       1144.71        57.36 o
  -3   6   9       2240.19       2314.69        95.96 o
  -2   6   9       1340.54       1512.27        54.86 o
  -1   6   9         56.00         36.35        35.81 o
   0   6   9        326.97        277.32        36.73 o
   1   6   9       1032.15        992.95        51.24 o
   2   6   9         40.27         27.38        35.17 o
   3   6   9       4154.91       4153.01       143.58 o
   4   6   9        360.00        325.93        43.11 o
   5   6   9       4438.43       4518.83       153.19 o
   6   6   9        514.30        553.77        63.87 o
   7   6   9       2097.71       2054.50       175.27 o
 -11   7   9        345.16        405.92       149.16 o
 -10   7   9       1393.63       1189.77       105.10 o
  -9   7   9        535.83        504.73        68.44 o
  -8   7   9        432.14        199.61       102.70 o
  -7   7   9        436.80        424.37        95.16 o
  -6   7   9        230.54        203.39        48.29 o
  -5   7   9         21.34         28.09        72.24 o
  -4   7   9       2374.57       2329.01        88.71 o
  -3   7   9        230.78        321.05        40.02 o
  -2   7   9       5361.21       6056.77       234.53 o
  -1   7   9        784.38        911.65        44.70 o
   0   7   9       6189.19       6636.58       233.67 o
   1   7   9        986.59       1046.62        84.49 o
   2   7   9       2717.98       2767.47       116.53 o
   3   7   9        434.81        459.44        76.79 o
   4   7   9        229.83        162.45        63.65 o
   5   7   9         44.13        -52.62        52.62 o
   6   7   9        162.02        162.32       102.49 o
 -10   8   9          1.45        100.15       113.55 o
  -9   8   9       1686.46       1718.84        91.36 o
  -8   8   9        186.64        194.18        58.93 o
  -7   8   9       3018.55       3034.57       148.09 o
  -6   8   9        800.98        946.54        68.60 o
  -5   8   9       2342.30       2195.72       128.65 o
  -4   8   9        857.17        936.00        80.72 o
  -3   8   9        798.28        919.66        97.07 o
  -2   8   9        342.02        484.72        75.13 o
  -1   8   9         33.86         42.06        30.29 o
   0   8   9         46.82         21.47        36.27 o
   1   8   9        593.92        546.75        59.91 o
   2   8   9         27.28          3.67        45.37 o
   3   8   9       2549.14       2816.56       146.24 o
   4   8   9        323.67        283.74        65.08 o
  -8   9   9        123.54         15.57       113.98 o
  -7   9   9        219.65        221.06        67.15 o
  -6   9   9        188.69         96.37        63.16 o
  -5   9   9          0.65        -12.44        76.41 o
  -4   9   9       1226.92       1188.06       109.03 o
  -3   9   9        145.31         99.21        48.52 o
  -2   9   9       2250.13       2342.80       173.34 o
  -1   9   9        301.50        367.42       115.87 o
   0   9   9       2546.68       2755.97       184.04 o
   1   9   9        454.83        456.59        76.13 o
   2   9   9       1272.38       1398.60        85.99 o
 -14   0  10       3707.05       3610.96       287.89 o
 -12   0  10       6501.41       6548.16       189.39 o
 -10   0  10       4098.95       3955.24       249.64 o
  -8   0  10        132.18        332.92       152.89 o
  -6   0  10       3564.43       3453.99       124.61 o
  -4   0  10      15466.92      14936.71       583.49 o
  -2   0  10      18208.41      17804.17      1210.63 o
   0   0  10       8572.58       8407.96       499.26 o
   2   0  10       2628.02       2498.83       166.64 o
   4   0  10         13.00        -12.11        52.21 o
   6   0  10       2247.58       2249.39        91.48 o
   8   0  10       3995.96       4062.23       328.26 o
 -15   1  10        282.32        314.71        98.56 o
 -14   1  10         15.11        169.97       121.97 o
 -13   1  10        277.13        220.98        85.32 o
 -12   1  10         69.74         27.15        62.77 o
 -11   1  10       3709.54       3338.64       131.22 o
 -10   1  10         16.05         94.57        55.70 o
  -9   1  10       9794.69       9322.03       334.22 o
  -8   1  10        124.26        137.08        47.81 o
  -7   1  10      13056.18      12985.26       313.91 o
  -6   1  10        348.96        413.19        41.35 o
  -5   1  10       8368.05       7699.07       325.52 o
  -4   1  10        235.92        186.08        36.87 o
  -3   1  10       1171.58       1055.10        63.07 o
  -2   1  10        133.21        146.98        35.06 o
  -1   1  10       1124.73       1089.19        43.41 o
   0   1  10          1.27        -10.47        36.45 o
   1   1  10      10651.37      10184.42       337.51 o
   2   1  10        173.57        319.38        38.41 o
   3   1  10      19085.70      19795.38       461.58 o
   4   1  10        134.33        113.71        27.34 o
   5   1  10      11777.86      12358.81       261.52 o
   6   1  10          0.53         47.32        34.95 o
   7   1  10       3111.97       2864.02       142.49 o
   8   1  10         22.31        -30.45        44.40 o
   9   1  10        144.24        -29.60        57.84 o
 -15   2  10          6.12        249.71       172.01 o
 -14   2  10       3452.68       3846.95       182.75 o
 -13   2  10         42.41        267.09       106.98 o
 -12   2  10       4280.60       4564.22       163.60 o
 -11   2  10        122.62         72.80        58.85 o
 -10   2  10       1485.40       1588.64        91.66 o
  -9   2  10         11.87         -4.45        62.88 o
  -8   2  10         71.01         33.03        56.00 o
  -7   2  10        126.41        202.32        74.05 o
  -6   2  10       3413.57       3213.42       191.22 o
  -5   2  10         85.87         47.32        31.15 o
  -4   2  10      11468.00      10603.17       250.11 o
  -3   2  10         38.81         -0.44        26.47 o
  -2   2  10      15894.45      15960.16       725.43 o
  -1   2  10        436.00        536.91        82.58 o
   0   2  10      10305.22      10502.35       300.91 o
   1   2  10        443.37        425.09        31.42 o
   2   2  10       3978.46       3853.32       128.05 o
   3   2  10         43.16         22.80        36.54 o
   4   2  10         81.25         69.51        31.94 o
   5   2  10          0.15         13.13        40.81 o
   6   2  10       2268.94       2151.54       100.18 o
   7   2  10         45.27         45.88        48.28 o
   8   2  10       4308.53       4209.52       178.81 o
 -14   3  10        110.21        238.67       123.92 o
 -13   3  10        147.08        245.53        97.98 o
 -12   3  10        113.35        184.44        85.57 o
 -11   3  10       2773.52       2731.65        92.82 o
 -10   3  10          5.13         72.41        70.55 o
  -9   3  10       7113.58       7030.71       246.85 o
  -8   3  10        438.65        488.80        79.04 o
  -7   3  10       9066.41       8977.11       164.27 o
  -6   3  10        961.49        966.86        60.78 o
  -5   3  10       7157.32       6917.42       239.00 o
  -4   3  10       1045.82        989.88        61.65 o
  -3   3  10       1639.80       1406.09        56.82 o
  -2   3  10        243.35        222.96        38.43 o
  -1   3  10        938.23        976.41        91.43 o
   0   3  10        320.05        266.25        34.64 o
   1   3  10       7990.34       7711.65       273.74 o
   2   3  10       1031.29       1055.62        39.97 o
   3   3  10      10555.83      11093.43       181.53 o
   4   3  10        405.46        378.09        33.01 o
   5   3  10       6542.65       6738.19       158.95 o
   6   3  10         79.89         93.65        44.06 o
   7   3  10       2063.55       1852.30       113.37 o
   8   3  10         30.84        139.96        68.36 o
 -14   4  10       2510.21       2493.29       166.49 o
 -13   4  10         90.42        127.92       103.36 o
 -12   4  10       3132.40       3141.01       174.73 o
 -11   4  10        397.63        507.91        86.59 o
 -10   4  10       1821.17       1750.03        60.34 o
  -9   4  10        347.93        422.63        75.99 o
  -8   4  10        107.75        121.85        34.75 o
  -7   4  10          5.59         17.01        36.17 o
  -6   4  10       1621.41       1496.86        62.25 o
  -5   4  10        220.22        283.85        57.70 o
  -4   4  10       7967.74       7922.05       317.74 o
  -3   4  10        173.84        269.08        51.13 o
  -2   4  10      10848.94      11523.12       485.15 o
  -1   4  10        388.60        472.24        43.10 o
   0   4  10       7235.82       7936.48       206.98 o
   1   4  10        298.11        266.56        28.48 o
   2   4  10       1927.14       1855.29        98.32 o
   3   4  10          9.19        -29.12        35.04 o
   4   4  10         30.75         18.56        58.71 o
   5   4  10          0.10         66.94        37.97 o
   6   4  10       1963.15       1900.58        84.36 o
   7   4  10          3.97         -9.33        80.43 o
   8   4  10       3093.47       2754.47       243.87 o
 -13   5  10         13.04        -32.43       153.32 o
 -12   5  10         14.92        214.35       125.24 o
 -11   5  10       1097.62        929.41        90.29 o
 -10   5  10         44.85        152.72        63.44 o
  -9   5  10       5507.85       5556.29       179.93 o
  -8   5  10        287.44        264.13        57.05 o
  -7   5  10       8716.36       8796.09       206.89 o
  -6   5  10        587.20        633.29        81.93 o
  -5   5  10       4539.07       4295.65       109.32 o
  -4   5  10       1167.33       1035.84        64.74 o
  -3   5  10        283.71        248.68        58.67 o
  -2   5  10       1019.90        934.41        87.68 o
  -1   5  10       1093.19       1019.22        70.66 o
   0   5  10         72.69         59.02        34.46 o
   1   5  10       5261.55       5265.46       170.12 o
   2   5  10        105.46        103.68        37.02 o
   3   5  10       6712.74       6964.56       223.61 o
   4   5  10        294.36        326.70        66.14 o
   5   5  10       3896.97       3586.47       190.79 o
   6   5  10        252.15        274.04        47.69 o
   7   5  10       1287.77       1312.91       120.78 o
 -12   6  10       1699.79       1985.65       213.01 o
 -11   6  10        262.18        344.36        85.57 o
 -10   6  10        950.17       1106.40       158.00 o
  -9   6  10        215.34        305.76        64.30 o
  -8   6  10          0.05        188.27        52.76 o
  -7   6  10          1.76         65.80        49.78 o
  -6   6  10       1451.72       1368.16        88.94 o
  -5   6  10        136.69        142.02        55.66 o
  -4   6  10       6133.16       6154.55       375.65 o
  -3   6  10        243.86        288.35        47.72 o
  -2   6  10      10567.68      11518.02       386.60 o
  -1   6  10        782.37        910.41        75.57 o
   0   6  10       6516.92       7303.18       248.72 o
   1   6  10        924.50        950.76        68.22 o
   2   6  10        879.70        885.07        60.52 o
   3   6  10        113.14        164.97        42.42 o
   4   6  10        128.02         76.75        46.18 o
   5   6  10          8.96        -13.74        72.95 o
   6   6  10       1405.37       1377.76       179.67 o
 -11   7  10       1169.59       1112.54       188.66 o
 -10   7  10        108.55        193.81       154.43 o
  -9   7  10       2708.04       2732.34       213.36 o
  -8   7  10        495.64        488.84        68.10 o
  -7   7  10       3117.08       3080.06       149.64 o
  -6   7  10        617.47        655.64        72.92 o
  -5   7  10       1612.53       1593.29        73.27 o
  -4   7  10        505.03        503.94        56.46 o
  -3   7  10        224.63        207.11        43.59 o
  -2   7  10        390.65        393.12        50.62 o
  -1   7  10        252.53        231.90        37.19 o
   0   7  10         63.24         20.16        39.58 o
   1   7  10       2269.34       2407.52       122.58 o
   2   7  10        186.19        199.22        61.33 o
   3   7  10       3429.58       3536.73       140.99 o
   4   7  10        727.97        612.86        69.97 o
   5   7  10       2204.99       2313.16       218.68 o
  -9   8  10        273.42        162.87       116.11 o
  -8   8  10          7.23         86.74        68.32 o
  -7   8  10         41.02        158.38        71.52 o
  -6   8  10        895.52        896.92        83.28 o
  -5   8  10         26.82         26.55        77.44 o
  -4   8  10       3050.62       3045.96       127.37 o
  -3   8  10        356.77        447.64        49.22 o
  -2   8  10       4281.19       4718.99       339.20 o
  -1   8  10        814.81        896.22        67.17 o
   0   8  10       2497.20       2608.84       200.08 o
   1   8  10        548.01        547.59        85.32 o
   2   8  10        412.19        429.77        59.51 o
   3   8  10         86.74        110.20        61.86 o
  -6   9  10        756.95        917.26        88.48 o
  -5   9  10        606.79        681.53        75.72 o
  -4   9  10        546.24        616.26        60.11 o
  -3   9  10          7.56        201.36        69.61 o
  -2   9  10         48.72        112.09        62.96 o
  -1   9  10        359.00        394.26        87.57 o
   0   9  10         31.50        -49.76        64.58 o
 -13   0  11       1223.06       1086.59       155.75 o
 -11   0  11       5249.63       4944.62       431.65 o
  -9   0  11       8941.29       8127.92       367.54 o
  -7   0  11       6840.72       6623.61       448.53 o
  -5   0  11       1281.48       1165.03       109.50 o
  -3   0  11        473.57        333.34        97.02 o
  -1   0  11       5612.55       5619.52       265.73 o
   1   0  11      13081.59      13481.90       461.04 o
   3   0  11      11759.54      12037.21       517.91 o
   5   0  11       4532.97       4149.33       192.63 o
   7   0  11        634.80        466.20       133.01 o
 -14   1  11       3085.53       3091.12       139.02 o
 -13   1  11          0.62         29.77        94.87 o
 -12   1  11       2590.43       2507.00        92.68 o
 -11   1  11         21.80         37.06        68.07 o
 -10   1  11        404.72        393.70        63.80 o
  -9   1  11        210.18        246.68        58.35 o
  -8   1  11        850.32        769.17        76.11 o
  -7   1  11        154.47        183.64        68.45 o
  -6   1  11       8453.23       8413.93       273.75 o
  -5   1  11          0.88        -20.30        67.21 o
  -4   1  11      17150.74      16684.35       490.00 o
  -3   1  11          7.89         37.64        25.63 o
  -2   1  11      11505.36      11086.22       633.15 o
  -1   1  11        133.83        234.04        47.75 o
   0   1  11       3660.82       3577.56       148.98 o
   1   1  11         93.42         81.34        29.58 o
   2   1  11        350.31        309.18        35.10 o
   3   1  11         35.10         39.21        44.88 o
   4   1  11        999.82       1071.75        42.78 o
   5   1  11          0.13        -28.38        39.41 o
   6   1  11       3643.79       3501.66       145.04 o
   7   1  11         46.96         -0.96        48.41 o
   8   1  11       3386.36       3409.81       225.38 o
 -14   2  11         13.81        -62.27        89.23 o
 -13   2  11       1136.20       1152.14       141.92 o
 -12   2  11          6.37         96.52        74.75 o
 -11   2  11       4189.64       4034.82       225.53 o
 -10   2  11         35.21         28.48        69.96 o
  -9   2  11       6586.60       6552.88       260.66 o
  -8   2  11        162.90        142.08        68.48 o
  -7   2  11       6986.53       6775.46       284.43 o
  -6   2  11        243.28        251.73        38.85 o
  -5   2  11       2927.56       2849.29       137.92 o
  -4   2  11        363.97        314.67        41.83 o
  -3   2  11        119.60        131.17        43.58 o
  -2   2  11        193.81         57.25        45.95 o
  -1   2  11       5636.84       5459.74       307.50 o
   0   2  11         19.00         33.68        40.79 o
   1   2  11      10016.02      10050.76       320.21 o
   2   2  11        157.24        165.41        32.49 o
   3   2  11       7975.28       8129.81       217.81 o
   4   2  11         23.46         59.41        33.40 o
   5   2  11       4081.26       4032.24       151.92 o
   6   2  11          1.74         17.43        49.87 o
   7   2  11        599.06        496.60       111.25 o
 -14   3  11       2500.81       2796.38       140.98 o
 -13   3  11         49.82        241.55       158.67 o
 -12   3  11       1521.57       1578.59       163.42 o
 -11   3  11        102.71        154.34        68.50 o
 -10   3  11        206.20        258.84        64.80 o
  -9   3  11        140.36         66.94        81.51 o
  -8   3  11        508.07        410.49        64.03 o
  -7   3  11         46.78         20.11        65.36 o
  -6   3  11       5483.52       5245.54       146.71 o
  -5   3  11         69.57        106.58        34.37 o
  -4   3  11      11443.13      11335.41       607.36 o
  -3   3  11        545.53        707.03        84.21 o
  -2   3  11       9585.80      10216.50       536.21 o
  -1   3  11        355.67        403.21        57.93 o
   0   3  11       4808.35       5014.28       246.34 o
   1   3  11          5.36        -32.05        32.05 o
   2   3  11        681.76        548.03        37.93 o
   3   3  11          0.37         -4.61        42.90 o
   4   3  11        957.56        863.89        77.61 o
   5   3  11          1.50        -27.35        34.73 o
   6   3  11       4234.67       4180.81       187.16 o
   7   3  11        149.92         75.48        87.61 o
 -13   4  11        396.29        504.53       102.96 o
 -12   4  11          7.02         74.77       128.73 o
 -11   4  11       2708.74       2899.78       107.64 o
 -10   4  11         29.62         57.98        56.09 o
  -9   4  11       6274.79       5972.62       194.28 o
  -8   4  11        518.58        507.19        69.32 o
  -7   4  11       5959.96       5859.18       155.97 o
  -6   4  11       1569.23       1706.65        95.21 o
  -5   4  11       1672.86       1500.97        86.20 o
  -4   4  11       1120.84       1099.49        66.94 o
  -3   4  11        367.67        376.89        45.19 o
  -2   4  11         12.69         54.21        54.98 o
  -1   4  11       6009.31       6233.33       285.72 o
   0   4  11        267.12        304.13        36.65 o
   1   4  11       9802.80       9855.27       347.74 o
   2   4  11        234.36        219.01        39.65 o
   3   4  11       7073.77       7528.98       258.44 o
   4   4  11        212.34        110.61        43.33 o
   5   4  11       3031.14       2794.17       138.61 o
   6   4  11        181.83         90.43        46.50 o
 -12   5  11       1122.58       1128.80       235.11 o
 -11   5  11        306.21        272.10       110.57 o
 -10   5  11        177.31         75.62        95.27 o
  -9   5  11        168.23        138.11        44.51 o
  -8   5  11        469.70        343.67        43.25 o
  -7   5  11         23.21        -38.08        58.68 o
  -6   5  11       3151.47       2997.43       134.19 o
  -5   5  11        342.63        388.69        54.37 o
  -4   5  11       6315.85       6331.38       172.96 o
  -3   5  11        829.45        974.11        53.76 o
  -2   5  11       6648.79       7039.45       281.48 o
  -1   5  11        944.04       1079.13       110.27 o
   0   5  11       2932.64       2858.78       109.01 o
   1   5  11        232.83        191.73        51.90 o
   2   5  11         39.86         23.98        36.78 o
   3   5  11          3.90         -5.76        49.29 o
   4   5  11       1308.67       1249.57        95.01 o
   5   5  11         29.19        191.42        61.38 o
   6   5  11       2811.26       2836.63       177.93 o
 -11   6  11       1968.07       1972.53       112.19 o
 -10   6  11        351.99        393.78       106.61 o
  -9   6  11       3578.61       3431.86       194.32 o
  -8   6  11        619.44        672.70        70.61 o
  -7   6  11       2555.21       2478.55       129.73 o
  -6   6  11        428.66        518.37        65.84 o
  -5   6  11        552.06        569.14        75.21 o
  -4   6  11        308.42        250.98        62.90 o
  -3   6  11         78.24         49.28        41.26 o
  -2   6  11        161.80         78.09        62.04 o
  -1   6  11       2281.28       2324.46       110.52 o
   0   6  11          5.62         28.90        40.79 o
   1   6  11       5021.49       5271.73       148.20 o
   2   6  11        329.30        376.71        69.33 o
   3   6  11       3673.91       3875.00       162.16 o
   4   6  11        480.06        502.14       109.23 o
   5   6  11       1395.64       1375.11       102.03 o
 -10   7  11          1.03        256.12        97.64 o
  -9   7  11         64.34         65.46        76.26 o
  -8   7  11        644.84        546.73        65.42 o
  -7   7  11          2.63         45.63        64.19 o
  -6   7  11       2404.43       2377.62       103.28 o
  -5   7  11        104.09        191.78        54.90 o
  -4   7  11       4373.39       4502.87       268.28 o
  -3   7  11        439.26        636.60       108.12 o
  -2   7  11       3823.29       4107.19       205.53 o
  -1   7  11        557.92        764.50        76.30 o
   0   7  11       1133.81       1079.59       105.88 o
   1   7  11        151.53        204.82       105.11 o
   2   7  11          4.86          0.50        54.54 o
   3   7  11          7.25         71.93        70.89 o
  -8   8  11        749.19        628.45       177.85 o
  -7   8  11       1167.49       1039.45       110.10 o
  -6   8  11        708.20        588.06        83.36 o
  -5   8  11        226.71         61.40        63.46 o
  -4   8  11         85.45        104.01        82.68 o
  -3   8  11         41.68          4.21        56.36 o
  -2   8  11         51.50        111.45        49.01 o
  -1   8  11        898.56        970.94        82.32 o
   0   8  11        226.27        212.96        61.40 o
   1   8  11       2062.02       2061.47       143.82 o
 -14   0  12       1889.91       2302.09       195.24 o
 -12   0  12       1204.59       1165.80       204.33 o
 -10   0  12         59.54        228.91       108.78 o
  -8   0  12       1678.79       1487.69       193.33 o
  -6   0  12       8966.89       9179.78       478.07 o
  -4   0  12      12729.34      12800.91       676.35 o
  -2   0  12       7111.59       7050.07       273.11 o
   0   0  12       1339.98       1226.76        74.01 o
   2   0  12        547.42        587.72        90.97 o
   4   0  12       3800.17       3886.94       334.65 o
   6   0  12       3555.45       3385.99       244.74 o
 -14   1  12          4.89        -51.41       115.05 o
 -13   1  12       1954.53       1849.47       178.36 o
 -12   1  12         21.89        112.20        74.53 o
 -11   1  12       5258.95       4970.22       165.15 o
 -10   1  12         90.41        -32.18        88.50 o
  -9   1  12       6278.53       5868.70       226.77 o
  -8   1  12         38.35         78.96        61.07 o
  -7   1  12       2542.45       2442.66       149.79 o
  -6   1  12         33.97        122.32        40.95 o
  -5   1  12          8.14          1.05        50.80 o
  -4   1  12        159.50        114.75        39.52 o
  -3   1  12       2860.75       2676.91        99.77 o
  -2   1  12        122.62         72.71        47.37 o
  -1   1  12       8171.77       8621.79       279.05 o
   0   1  12          0.51         -1.16        62.66 o
   1   1  12      10436.18      10960.65       320.45 o
   2   1  12         24.04         36.05        36.53 o
   3   1  12       6411.28       6255.49       198.27 o
   4   1  12          3.05         56.42        56.68 o
   5   1  12       1304.82       1185.00       116.21 o
   6   1  12          0.15        -46.68        46.68 o
   7   1  12         34.70         30.37        53.88 o
 -14   2  12       1393.15       1352.67       108.77 o
 -13   2  12         11.88        202.84       101.03 o
 -12   2  12        425.05        369.81        77.78 o
 -11   2  12          3.20         38.54        81.05 o
 -10   2  12        204.55         44.67        67.89 o
  -9   2  12         29.59        134.19        70.58 o
  -8   2  12       3911.51       3531.72       218.65 o
  -7   2  12        117.76        122.99        43.77 o
  -6   2  12       9387.07       9243.36       267.91 o
  -5   2  12          9.36         49.06        35.97 o
  -4   2  12       9102.45       8825.37       412.58 o
  -3   2  12        162.39        170.56        56.33 o
  -2   2  12       5676.77       5602.99       293.19 o
  -1   2  12        273.09        263.80        48.93 o
   0   2  12       1755.60       1625.30        99.39 o
   1   2  12        213.95        137.18        46.40 o
   2   2  12        209.12        169.69        39.02 o
   3   2  12         52.66         25.70        32.37 o
   4   2  12       3297.24       3195.23       100.51 o
   5   2  12         77.08         62.01        89.80 o
   6   2  12       4039.08       3682.68       236.78 o
 -13   3  12       1657.55       1796.68       104.14 o
 -12   3  12         27.35        122.95       127.12 o
 -11   3  12       4049.88       3865.20       202.89 o
 -10   3  12        310.94        313.92        70.06 o
  -9   3  12       4475.87       4497.17       190.31 o
  -8   3  12        489.25        596.51        75.27 o
  -7   3  12       2020.86       1977.58        81.70 o
  -6   3  12        267.34        306.03        68.97 o
  -5   3  12         10.34         26.12        31.29 o
  -4   3  12         56.72         49.81        39.24 o
  -3   3  12       3410.52       3225.06       167.15 o
  -2   3  12         42.61         65.95        36.43 o
  -1   3  12       7599.33       7903.18       514.61 o
   0   3  12        339.16        414.50        51.90 o
   1   3  12       6923.18       6972.69       240.59 o
   2   3  12        361.12        241.95        48.48 o
   3   3  12       4338.66       4648.05       147.39 o
   4   3  12        202.35        137.59        64.66 o
   5   3  12       1128.50       1104.84        72.05 o
   6   3  12         57.40         63.98        68.81 o
 -13   4  12         67.97         50.38        84.38 o
 -12   4  12        192.21        164.80        61.06 o
 -11   4  12        158.66        120.39        60.03 o
 -10   4  12        289.67        323.87        89.38 o
  -9   4  12         66.52        -14.68        52.03 o
  -8   4  12       2384.71       2284.37       114.34 o
  -7   4  12          2.94         29.66        58.37 o
  -6   4  12       5064.09       5078.99       116.12 o
  -5   4  12         47.78        201.92       105.31 o
  -4   4  12       5686.74       5391.30       236.02 o
  -3   4  12        307.80        344.15        72.27 o
  -2   4  12       3992.73       4157.15       248.42 o
  -1   4  12        246.06        346.79        49.05 o
   0   4  12        881.56        766.30        53.02 o
   1   4  12         18.94        -35.29        35.29 o
   2   4  12        453.26        341.99        55.69 o
   3   4  12         21.56         94.72        55.49 o
   4   4  12       3119.01       3143.09       147.58 o
   5   4  12        162.86        122.05        85.56 o
 -12   5  12        188.17        347.64       134.25 o
 -11   5  12       2249.98       2236.38       146.08 o
 -10   5  12        487.55        647.60        83.43 o
  -9   5  12       2504.67       2313.39        98.94 o
  -8   5  12        381.50        424.21        50.97 o
  -7   5  12       1541.68       1497.95        80.72 o
  -6   5  12        193.73        179.17        64.01 o
  -5   5  12        134.05        147.75        52.57 o
  -4   5  12         70.71        106.63        54.10 o
  -3   5  12       1336.05       1452.76       145.27 o
  -2   5  12          6.29         51.27        66.15 o
  -1   5  12       5732.76       6055.63       298.22 o
   0   5  12        198.88        248.60        53.22 o
   1   5  12       6136.86       6594.98       185.88 o
   2   5  12        362.42        399.09        49.72 o
   3   5  12       3333.17       3297.18       169.05 o
   4   5  12        254.68        255.64        74.55 o
 -11   6  12         67.52         47.22       127.35 o
 -10   6  12        214.23        344.17        86.28 o
  -9   6  12         14.25        -11.30        67.49 o
  -8   6  12       1596.87       1594.22        70.36 o
  -7   6  12        124.56        132.93        73.71 o
  -6   6  12       3899.36       4030.38       203.87 o
  -5   6  12        276.96        305.43        57.80 o
  -4   6  12       5096.88       5548.01       232.43 o
  -3   6  12        549.09        591.67        86.67 o
  -2   6  12       2838.41       2957.36       175.99 o
  -1   6  12        365.32        551.05        68.58 o
   0   6  12        309.10        363.61        68.96 o
   1   6  12         54.77         49.93        52.31 o
   2   6  12        281.70        242.00       136.82 o
   3   6  12          2.42         94.31        67.24 o
  -9   7  12       1389.27       1413.84       151.72 o
  -8   7  12        706.77        863.53        98.80 o
  -7   7  12        638.76        571.03        61.04 o
  -6   7  12        320.11        274.38        74.04 o
  -5   7  12         60.67         11.55        81.03 o
  -4   7  12         75.04         53.50        57.32 o
  -3   7  12        332.56        403.90        72.23 o
  -2   7  12          8.57         32.00        45.09 o
  -1   7  12       1788.81       1831.52       106.73 o
   0   7  12        360.87        449.97        63.40 o
   1   7  12       2291.43       2663.63       240.70 o
   2   7  12        637.27        678.77       166.39 o
  -6   8  12       2106.55       2325.96        96.78 o
  -5   8  12        382.87        614.16        84.91 o
  -4   8  12       2102.59       2362.33       207.11 o
  -3   8  12        577.34        746.77        96.39 o
  -2   8  12        808.77        887.69        69.08 o
  -1   8  12        318.86        308.15        86.13 o
 -13   0  13       2020.62       1751.07       173.98 o
 -11   0  13       3382.47       3343.90       186.49 o
  -9   0  13       2913.20       2826.21       233.68 o
  -7   0  13        244.02         63.95        91.41 o
  -5   0  13       1567.83       1482.57       172.50 o
  -3   0  13       6167.15       5757.19       583.54 o
  -1   0  13       8890.22       9026.90       677.93 o
   1   0  13       7319.58       7431.22       345.62 o
   3   0  13       2401.35       2368.30       117.70 o
   5   0  13         29.48        -65.77        65.77 o
 -13   1  13         13.01        -95.54       117.71 o
 -12   1  13         12.96        146.06       118.66 o
 -11   1  13         40.76        154.94       129.05 o
 -10   1  13        800.05        637.82        72.18 o
  -9   1  13         28.03        118.77        91.12 o
  -8   1  13       4976.90       4652.96       178.36 o
  -7   1  13         35.08        174.79        49.23 o
  -6   1  13       9632.76       9538.79       374.45 o
  -5   1  13         24.62         57.77        81.91 o
  -4   1  13       8094.59       8434.95       244.51 o
  -3   1  13          0.70         88.25        52.27 o
  -2   1  13       2410.52       2340.20       123.65 o
  -1   1  13          1.33         20.71        48.61 o
   0   1  13        159.75        124.54        42.36 o
   1   1  13         26.79         21.96        39.29 o
   2   1  13       3649.74       3702.66       129.26 o
   3   1  13          1.52         39.90        45.11 o
   4   1  13       4620.71       4626.94       177.28 o
   5   1  13         81.83         56.17        48.60 o
 -13   2  13       2131.00       2219.05       131.96 o
 -12   2  13        128.56        266.67       100.26 o
 -11   2  13       3352.96       3147.64       132.52 o
 -10   2  13        199.31        164.38        73.19 o
  -9   2  13       2412.96       2433.85       100.76 o
  -8   2  13         47.09        -15.61        51.58 o
  -7   2  13        295.88        191.15        48.42 o
  -6   2  13          0.97          7.46        54.73 o
  -5   2  13        921.96        792.14        80.02 o
  -4   2  13         21.15        -31.62        39.15 o
  -3   2  13       4684.76       4539.07       257.18 o
  -2   2  13         57.63        167.64        69.66 o
  -1   2  13       6175.72       6488.40       279.68 o
   0   2  13         21.90         10.83        64.81 o
   1   2  13       4624.60       4692.93       187.58 o
   2   2  13          9.31         62.56        70.11 o
   3   2  13       1813.49       1706.46        90.37 o
   4   2  13         44.32         59.15        77.10 o
   5   2  13         48.20        -63.83        63.83 o
 -13   3  13         19.42         -4.57        99.93 o
 -12   3  13         13.15        -98.11        98.11 o
 -11   3  13          1.22         80.40        84.83 o
 -10   3  13       1358.13       1135.62       127.58 o
  -9   3  13         43.32         95.14        56.39 o
  -8   3  13       4189.13       3951.75       221.95 o
  -7   3  13         65.97         59.32        47.49 o
  -6   3  13       5792.41       5784.00       313.23 o
  -5   3  13         60.55        105.37        52.70 o
  -4   3  13       5246.71       5417.77       335.76 o
  -3   3  13        252.64        264.36        62.43 o
  -2   3  13       2533.89       2663.30       129.25 o
  -1   3  13         45.69         87.31        52.97 o
   0   3  13          7.07        -42.63        42.63 o
   1   3  13          6.57         38.98        44.62 o
   2   3  13       1711.74       1659.64        82.04 o
   3   3  13        126.92        185.43        91.62 o
   4   3  13       3204.35       3327.70       124.19 o
   5   3  13        247.21        283.56        83.96 o
 -12   4  13        139.90        306.88       125.54 o
 -11   4  13       2081.97       2307.59       153.12 o
 -10   4  13        153.01        307.06       104.66 o
  -9   4  13       1819.57       1786.26        93.15 o
  -8   4  13        229.47        202.87        75.71 o
  -7   4  13        461.05        492.13        55.89 o
  -6   4  13        296.94        194.34        64.91 o
  -5   4  13        609.43        515.39        57.95 o
  -4   4  13          6.42        -59.91        59.98 o
  -3   4  13       4380.70       4503.87       248.94 o
  -2   4  13        216.82        231.02        45.45 o
  -1   4  13       5733.31       6114.86       289.11 o
   0   4  13        245.11        214.38        56.71 o
   1   4  13       4441.82       4503.93       247.78 o
   2   4  13        243.69        229.50        55.48 o
   3   4  13       1945.26       1986.99       193.25 o
   4   4  13        362.33        473.13       103.09 o
 -11   5  13         44.86        100.71        62.18 o
 -10   5  13        611.09        617.49       143.65 o
  -9   5  13          0.37         15.61        51.99 o
  -8   5  13       2557.94       2583.47       120.89 o
  -7   5  13        111.60        178.48        53.34 o
  -6   5  13       4016.54       4124.64       135.91 o
  -5   5  13        660.76        808.42        66.85 o
  -4   5  13       2888.88       3207.93       172.81 o
  -3   5  13        766.51       1014.50        94.17 o
  -2   5  13        836.72        830.10        68.30 o
  -1   5  13        179.92        113.09        49.24 o
   0   5  13         12.61         94.86        76.59 o
   1   5  13          2.75         32.20        53.49 o
   2   5  13       1173.44       1244.38       109.18 o
   3   5  13         41.67        -27.63        68.26 o
 -10   6  13        467.70        550.52       150.72 o
  -9   6  13        844.14        725.41       101.14 o
  -8   6  13        449.50        574.10        57.08 o
  -7   6  13         55.64        136.54        79.12 o
  -6   6  13        207.01        375.33        94.60 o
  -5   6  13        343.24        276.95       104.86 o
  -4   6  13          9.09         45.43        54.41 o
  -3   6  13       1957.39       2075.26       178.40 o
  -2   6  13         65.14        249.47        74.45 o
  -1   6  13       3249.71       3229.96       189.05 o
   0   6  13        202.61        182.01        55.29 o
   1   6  13       2630.14       2617.01       211.00 o
   2   6  13        285.34        332.52       103.80 o
  -8   7  13       1995.55       1882.09       206.05 o
  -7   7  13        253.86        414.26        75.08 o
  -6   7  13       2320.18       2095.78        96.82 o
  -5   7  13        606.76        689.31       141.89 o
  -4   7  13       1330.95       1514.53       115.73 o
  -3   7  13        398.87        498.42        66.37 o
  -2   7  13        155.89        334.31        53.68 o
  -1   7  13         89.02        187.15        83.32 o
   0   7  13        129.72        131.40        66.79 o
 -12   0  14         71.46        227.11       128.37 o
 -10   0  14       1608.07       1453.02       117.98 o
  -8   0  14       4845.76       5046.42       412.66 o
  -6   0  14       5648.17       5901.16       218.67 o
  -4   0  14       3297.69       3177.61       233.69 o
  -2   0  14        331.95        308.10       141.32 o
   0   0  14       1143.33       1148.55       103.09 o
   2   0  14       4501.45       4996.31       386.85 o
   4   0  14       4603.38       4829.10       248.74 o
 -13   1  14       1646.20       1857.87       329.73 o
 -12   1  14         72.95        164.69       172.88 o
 -11   1  14       1846.89       1805.86       191.13 o
 -10   1  14         60.54         94.45        97.32 o
  -9   1  14        561.46        548.11        81.54 o
  -8   1  14          3.92        164.17        53.88 o
  -7   1  14        227.00        146.34        72.18 o
  -6   1  14         28.40        -37.65        50.68 o
  -5   1  14       2339.50       2179.09       138.42 o
  -4   1  14          0.87        -27.92        82.34 o
  -3   1  14       4584.18       4546.81       269.84 o
  -2   1  14          9.99        144.82        53.88 o
  -1   1  14       5892.44       6678.44       246.99 o
   0   1  14         16.47         99.62        44.28 o
   1   1  14       3567.14       3631.26       151.97 o
   2   1  14          1.14        -19.10        47.31 o
   3   1  14        332.85        386.70        73.85 o
   4   1  14          5.77         46.34        61.00 o
 -12   2  14        392.71        264.20       103.61 o
 -11   2  14          3.55        -21.17       139.59 o
 -10   2  14       2643.40       2294.74       117.83 o
  -9   2  14          5.55        120.16        84.63 o
  -8   2  14       5554.33       5411.65       154.11 o
  -7   2  14          8.96        -10.70        72.07 o
  -6   2  14       5808.30       6163.98       234.63 o
  -5   2  14         13.32         47.13        50.45 o
  -4   2  14       3153.87       3177.28       174.92 o
  -3   2  14         52.89        182.81        83.53 o
  -2   2  14        195.15         56.38        75.19 o
  -1   2  14        198.01        174.12        62.68 o
   0   2  14       1168.68       1115.75        76.98 o
   1   2  14         65.59         42.35        52.89 o
   2   2  14       3336.69       3378.68       137.75 o
   3   2  14         51.81         26.50        79.37 o
   4   2  14       3575.34       3567.04        93.22 o
 -12   3  14        120.80        208.57        81.85 o
 -11   3  14       1912.50       2004.77       136.33 o
 -10   3  14         99.20         76.92        84.96 o
  -9   3  14        776.06        762.91       128.89 o
  -8   3  14         52.11         84.55        76.52 o
  -7   3  14        117.37         33.12        55.07 o
  -6   3  14          4.32        -14.26        59.83 o
  -5   3  14       2831.12       2781.03       131.04 o
  -4   3  14        213.98         79.53        58.87 o
  -3   3  14       4810.53       4810.70       319.02 o
  -2   3  14        226.05        264.98        78.71 o
  -1   3  14       4112.66       4228.55       143.66 o
   0   3  14        107.05        126.19        55.87 o
   1   3  14       2226.30       2040.59       155.61 o
   2   3  14        202.29        177.76        51.22 o
   3   3  14        213.88        140.58        81.22 o
 -11   4  14         17.03        -36.27        71.94 o
 -10   4  14       1819.73       1841.24       115.98 o
  -9   4  14          1.04         77.99        99.48 o
  -8   4  14       3272.72       3414.20       202.18 o
  -7   4  14        107.63        210.81        71.60 o
  -6   4  14       2764.67       2911.39       193.59 o
  -5   4  14        387.86        319.48        79.92 o
  -4   4  14       1155.00       1133.88       124.96 o
  -3   4  14        286.06        420.04       153.93 o
  -2   4  14          9.94        -15.55        77.65 o
  -1   4  14         49.57         39.99        49.65 o
   0   4  14        928.74        914.96        54.42 o
   1   4  14         18.26         88.64        47.98 o
   2   4  14       2503.37       2502.99       123.66 o
 -10   5  14        292.23        285.28        95.35 o
  -9   5  14        216.83        347.35        68.28 o
  -8   5  14        151.60        152.70        91.22 o
  -7   5  14        115.09         97.47       110.56 o
  -6   5  14          3.97        187.87       123.13 o
  -5   5  14       1326.05       1407.94       120.42 o
  -4   5  14         64.07        100.45        82.93 o
  -3   5  14       2934.38       3108.87       225.51 o
  -2   5  14        111.83        160.06        89.76 o
  -1   5  14       3587.99       3741.15       185.24 o
   0   5  14        198.37        192.64        49.24 o
   1   5  14       2239.13       2334.35       140.01 o
  -8   6  14       2017.98       2073.34       105.41 o
  -7   6  14        416.68        413.53       118.77 o
  -6   6  14       1806.10       1837.07       138.08 o
  -5   6  14        361.22        465.51        75.92 o
  -4   6  14        567.36        508.43       112.62 o
  -3   6  14        162.86        172.40        69.15 o
  -2   6  14         13.78         40.93        56.44 o
  -1   6  14         30.55         85.77        53.41 o
 -11   0  15        481.40        569.97       133.42 o
  -9   0  15          7.02       -103.87       103.87 o
  -7   0  15        375.90        335.42        76.60 o
  -5   0  15       2232.12       1973.22       160.68 o
  -3   0  15       5732.19       6088.37       379.75 o
  -1   0  15       5529.34       5779.46       186.96 o
   1   0  15       1293.67       1116.58        91.71 o
 -12   1  15        948.85        804.16       184.58 o
 -11   1  15         42.14         40.59       103.78 o
 -10   1  15       2875.01       2728.70       114.49 o
  -9   1  15         92.67        226.00       109.49 o
  -8   1  15       4103.20       4124.21       168.69 o
  -7   1  15         92.73         93.96        95.38 o
  -6   1  15       2944.18       2961.58       136.39 o
  -5   1  15         25.44         95.01        77.15 o
  -4   1  15        492.67        560.81        91.88 o
  -3   1  15          9.31         63.75        78.67 o
  -2   1  15        500.70        436.96       129.33 o
  -1   1  15         12.20         11.94        64.23 o
   0   1  15       3013.43       3146.55       141.67 o
   1   1  15          0.40         43.67        55.38 o
   2   1  15       4094.15       3941.80       147.34 o
 -11   2  15        777.37        823.20       323.16 o
 -10   2  15        133.82        156.61        73.23 o
  -9   2  15         30.78        134.03        70.61 o
  -8   2  15         40.91        -53.34        63.37 o
  -7   2  15        726.10        620.75        61.42 o
  -6   2  15         28.73        -36.00        55.13 o
  -5   2  15       2596.84       2713.93       174.73 o
  -4   2  15        233.75        233.63        71.62 o
  -3   2  15       3718.60       3670.14       148.65 o
  -2   2  15        137.67        124.06        70.15 o
  -1   2  15       2729.38       2828.81       131.44 o
   0   2  15         21.72        -13.65        57.04 o
   1   2  15        485.67        523.08        70.38 o
   2   2  15         13.33         38.79        67.77 o
 -11   3  15          0.50        -57.91        86.63 o
 -10   3  15       2450.27       2440.91       277.12 o
  -9   3  15         21.49         75.32        77.04 o
  -8   3  15       2998.91       3105.20       183.44 o
  -7   3  15         67.58        116.53        72.69 o
  -6   3  15       1830.83       2112.87       172.35 o
  -5   3  15         60.05         80.37        86.94 o
  -4   3  15        207.54        239.41        99.42 o
  -3   3  15         23.09        -19.38        74.76 o
  -2   3  15        494.93        376.69        86.89 o
  -1   3  15          0.48        187.11       159.95 o
   0   3  15       2100.34       1898.45       135.68 o
   1   3  15         32.13         69.91        62.12 o
 -10   4  15         80.90        159.50       116.33 o
  -9   4  15          1.40         24.27       105.15 o
  -8   4  15         62.98         22.27       140.20 o
  -7   4  15        926.71        914.88        80.00 o
  -6   4  15          1.56         22.10        89.29 o
  -5   4  15       2698.10       2738.83       232.84 o
  -4   4  15        102.51        188.84        73.82 o
  -3   4  15       3323.43       3426.22       225.16 o
  -2   4  15        169.41        327.58        87.75 o
  -1   4  15       2383.30       2647.32       198.35 o
   0   4  15        296.79        195.95        60.01 o
  -8   5  15       1825.69       2255.77       444.29 o
  -7   5  15        267.69        465.93       123.99 o
  -6   5  15       1184.59       1071.44       102.53 o
  -5   5  15        269.07        485.73       116.49 o
  -4   5  15         95.23        232.22        85.17 o
  -3   5  15         46.72         75.55        94.03 o
  -2   5  15        313.04        242.57        85.29 o
  -1   5  15         12.82        -65.13        65.13 o
 -10   0  16       2313.49       2435.87       277.28 o
  -8   0  16       1796.20       2029.37       221.83 o
  -6   0  16        241.59        266.69       168.73 o
  -4   0  16        241.46        137.65       138.03 o
  -2   0  16       1410.45       1666.12       127.62 o
   0   0  16       2725.67       3031.37       147.90 o
 -10   1  16         50.51         93.07       142.38 o
  -9   1  16        241.70        196.53        68.60 o
  -8   1  16          1.68        -72.70        72.70 o
  -7   1  16       1103.62       1080.60        71.94 o
  -6   1  16         33.98         37.80        73.95 o
  -5   1  16       2373.56       2401.75       142.57 o
  -4   1  16         14.47         75.49        68.13 o
  -3   1  16       2997.37       3151.82       152.75 o
  -2   1  16         11.88        -51.98        72.37 o
  -1   1  16       1342.15       1376.39       100.73 o
   0   1  16         34.43         87.15        78.63 o
 -10   2  16       2661.45       2677.66       120.45 o
  -9   2  16        118.37        167.99       172.25 o
  -8   2  16       2147.15       2138.66        81.37 o
  -7   2  16         52.64         57.78        89.63 o
  -6   2  16        599.06        715.24        93.14 o
  -5   2  16          1.00         49.28        63.15 o
  -4   2  16         59.28         24.31        91.67 o
  -3   2  16          3.56       -112.29       128.16 o
  -2   2  16       1386.45       1635.04       130.30 o
  -1   2  16          9.90         59.83       121.38 o
   0   2  16       2756.87       2710.39       174.78 o
  -9   3  16        196.35        231.89       133.99 o
  -8   3  16          0.22         24.98        78.47 o
  -7   3  16       1621.24       1638.58       154.00 o
  -6   3  16         61.58        205.63        98.47 o
  -5   3  16       3012.82       3102.45       175.56 o
  -4   3  16        131.38        188.09        87.42 o
  -3   3  16       2910.65       2990.99       170.65 o
  -2   3  16        179.11         35.69        83.37 o
  -1   3  16       1042.98       1062.25        71.24 o
  -7   4  16        190.42        225.34       100.66 o
  -6   4  16        362.94        435.33       170.99 o
  -5   4  16        102.60        312.41        87.77 o
  -4   4  16         55.01         80.14        87.45 o
  -3   4  16         11.35         36.37        86.96 o
  -7   0  17       1422.78       1544.70       155.22 o
  -5   0  17       2528.86       3113.51       168.37 o
  -3   0  17       2131.27       2239.85       204.59 o
  -8   1  17        473.92        431.36        95.38 o
  -7   1  17         30.84        194.08        89.21 o
  -6   1  17          7.29         61.50       104.81 o
  -5   1  17         20.00         51.55        80.66 o
  -4   1  17        777.27        822.43       316.21 o
  -3   1  17         14.17        142.62        93.31 o
  -6   2  17         77.15        223.95        90.43 o
  -5   2  17       2503.08       2798.45       130.82 o
  -4   2  17        165.59        110.06       115.37 o
                                                
