# Supplementary material for: Crystal structure of (1,3-di-tert-butyl-η5-cyclo­penta­dien­yl)tri­methyl­hafnium(IV)
Source: Acta Crystallogr E Crystallogr Commun. 2015 Apr 2;71(Pt 5):m100–1. doi: 10.1107/S205698901500585X (PMC4420044; doi:10.1107/S205698901500585X)
Supplement: Supplementary file 3 [file e-71-0m100-Isup3.mol]

Picture 1                                                                       
  PPPPPPPP          3D                              

 47 51  0  0  0  0  0  0  0  0  0     
   -0.1703   -0.6258    4.0850 C   0  0  0  1
    0.5928    0.0787    6.0222 Hf  0  0  0  2
    2.6006    0.8709    5.5395 C   0  0  0  1
   -0.6054    1.9255    6.2476 C   0  0  0  1
    0.6407   -0.4835    8.4771 C   0  0  0  1
    1.6298   -1.2622    7.8604 C   0  0  0  1
   -0.5864   -0.9190    7.9463 C   0  0  0  1
    0.8526    0.5470    9.5904 C   0  0  0  1
    1.0283   -2.2071    7.0008 C   0  0  0  1
   -0.3461   -1.9784    7.0499 C   0  0  0  1
    1.7573   -3.3290    6.2558 C   0  0  0  1
   -0.4659    1.1680    9.9875 C   0  0  0  1
    1.8496    1.6073    9.1743 C   0  0  0  1
    1.3989   -0.1971   10.8089 C   0  0  0  1
    2.9511   -2.8051    5.4808 C   0  0  0  1
    0.8080   -4.0605    5.3062 C   0  0  0  1
    2.2373   -4.3259    7.3337 C   0  0  0  1
   -0.9847   -1.1526    4.2269 H   0  0  0  1
    0.5078   -1.1834    3.6498 H   0  0  0  1
   -0.3746    0.1442    3.5147 H   0  0  0  1
    3.2708    0.1711    5.6869 H   0  0  0  1
    2.7958    1.6381    6.1166 H   0  0  0  1
    2.6230    1.1526    4.6008 H   0  0  0  1
   -0.7153    2.3523    5.3717 H   0  0  0  1
   -0.1455    2.5417    6.8548 H   0  0  0  1
   -1.4856    1.7015    6.6147 H   0  0  0  1
    2.5651   -1.1680    7.9995 H   0  0  0  1
   -1.0072   -2.4561    6.5614 H   0  0  0  1
   -1.4389   -0.5576    8.1578 H   0  0  0  1
   -1.0857    0.4643   10.2740 H   0  0  0  1
   -0.8464    1.6457    9.2207 H   0  0  0  1
   -0.3223    1.7967   10.7243 H   0  0  0  1
    1.4887    0.4259   11.5593 H   0  0  0  1
    2.2767   -0.5777   10.5933 H   0  0  0  1
    0.7831   -0.9180   11.0544 H   0  0  0  1
    1.5162    2.0774    8.3829 H   0  0  0  1
    2.7090    1.1843    8.9655 H   0  0  0  1
    1.9708    2.2475    9.9070 H   0  0  0  1
    2.8044   -3.8587    7.9818 H   0  0  0  1
    2.7487   -5.0449    6.9094 H   0  0  0  1
    1.4607   -4.7065    7.7962 H   0  0  0  1
    0.0476   -4.4153    5.8124 H   0  0  0  1
    1.2844   -4.7988    4.8723 H   0  0  0  1
    0.4834   -3.4357    4.6240 H   0  0  0  1
    2.6433   -2.1889    4.7850 H   0  0  0  1
    3.4256   -3.5558    5.0674 H   0  0  0  1
    3.5552   -2.3331    6.0921 H   0  0  0  1
  1  2  1  0  0  0  0
  2  3  1  0  0  0  0
  2  4  1  0  0  0  0
  5  6  1  0  0  0  0
  5  7  1  0  0  0  0
  5  8  1  0  0  0  0
  2  5  1  0  0  0  0
  6  9  1  0  0  0  0
  2  6  1  0  0  0  0
  9 10  1  0  0  0  0
  9 11  1  0  0  0  0
  2  9  1  0  0  0  0
  7 10  1  0  0  0  0
  2 10  1  0  0  0  0
  2  7  1  0  0  0  0
  8 12  1  0  0  0  0
  8 13  1  0  0  0  0
  8 14  1  0  0  0  0
 11 15  1  0  0  0  0
 11 16  1  0  0  0  0
 11 17  1  0  0  0  0
  1 18  1  0  0  0  0
  1 19  1  0  0  0  0
  1 20  1  0  0  0  0
  3 21  1  0  0  0  0
  3 22  1  0  0  0  0
  3 23  1  0  0  0  0
  4 24  1  0  0  0  0
  4 25  1  0  0  0  0
  4 26  1  0  0  0  0
  6 27  1  0  0  0  0
  7 29  1  0  0  0  0
 10 28  1  0  0  0  0
 12 30  1  0  0  0  0
 12 31  1  0  0  0  0
 12 32  1  0  0  0  0
 13 36  1  0  0  0  0
 13 37  1  0  0  0  0
 13 38  1  0  0  0  0
 14 33  1  0  0  0  0
 14 34  1  0  0  0  0
 14 35  1  0  0  0  0
 15 45  1  0  0  0  0
 15 46  1  0  0  0  0
 15 47  1  0  0  0  0
 16 42  1  0  0  0  0
 16 43  1  0  0  0  0
 16 44  1  0  0  0  0
 17 39  1  0  0  0  0
 17 40  1  0  0  0  0
 17 41  1  0  0  0  0
M  END
